# Supplementary material for: COVID-19 patients exhibit unique transcriptional signatures indicative of disease severity
Source: Front Immunol. 2022 Sep 15;13:989556. doi: 10.3389/fimmu.2022.989556 (PMC9522616; doi:10.3389/fimmu.2022.989556)
Supplement: Supplementary file 2 [file Table_1.xlsx]

## Sheet: Sheet1
Dataset	Accessibility	Patient Metadata	RNA-seq Method
PRJNA777938	https://www.ncbi.nlm.nih.gov/sra/PRJNA777938	5 Control (CTL) ICU	Samples derived from patient whole blood draws
		13 COVID-19 AHRF
		5 Other AHRF
		8 Viral AHRF
GSE161731	https://www.ncbi.nlm.nih.gov/bioproject/?term=GSE161731	16 Healthy CTL	Samples derived from patient whole blood draws
		10 Early-Stage Non-Hospitalized	Illumina Novaseq 6000
		6 Early-Stage Hospitalized
		25 Mid-Stage Non-Hospitalized
		5 Mid-Stage Hospitalized
		17 Late-Stage Non-Hospitalized
GSE172114	https://www.ncbi.nlm.nih.gov/geo/query/acc.cgi?acc=GSE172114	23 Non-Critical COVID-19	Samples derived from patient whole blood draws
		46 Critical COVID-19	Illumina Novaseq 6000
