# Supplementary material for: COVID-19 patients exhibit unique transcriptional signatures indicative of disease severity
Source: Front Immunol. 2022 Sep 15;13:989556. doi: 10.3389/fimmu.2022.989556 (PMC9522616; doi:10.3389/fimmu.2022.989556)
Supplement: Supplementary file 3 [file Table_2.xlsx]

## Sheet: Control
Patient ID	Cohort	Age	Gender	Race	BMI	Principal ICU Diagnosis	Diabetes?	Lung Disease	Smoking Status	Steroids?	Length of Stay (days)	Length of Intubation (days)	vent free days	Alive?	30-day hospital mortality	Admission APACHE Score	Admission SOFA Score	Admission BUN	Admission CR	Admission ALT	Admission AST	Max CR
116	Control	69	Male	AA	27.1	LGIB	Yes	None	Never	No	1	0	28	Yes	n	14	5	61	7.3	10	24	7.8
29	Control	50	Female	Caucasian	18.59	Overdose	Yes	Asthma, COPD	Current	No	5	0	28	Yes	n	21	3	7	0.9	6	28	0.9
33	Control	61	Male	Caucasian	23.85	Hypoglycemia	No	OSA	Former	No	3	0	28	Yes	n	12	4	98	11.3	15	14	11.5
34	Control	61	Female	Caucasian	38.63	GIB	No	OSA/COPD	Former	No	3	0	28	Yes	n	11	3	60	0.7	13	21	0.7
79	Control	44	Male	AA	35.22	acute DVT	No	None	Current	No	3	0	28	Yes	n	n/a	n/a	13	0.8	21	20	0.9

## Sheet: COVID-19 AHRF
Patient ID	Cohort	Age	Gender	Race	BMI	Principal ICU Diagnosis	Diabetes?	Lung Disease	Smoking Status	Steroids?	Days of Symptoms Prior to ICU	Length of Stay (days)	Length of Intubation (days)	vent free days	Alive?	30day hospital mortality	Admission APACHE Score	Admission SOFA Score	Admission BUN	Admission CR	Admission Ferritin	Admission CRP	Admission ALT	Admission AST	Admission PF Ratio	Max CR	Max Ferritin	Max CRP	Max ALT	Max AST
124	COVID Group 1	61	Female	Caucasian	51.8	AHRF	No	Mild Asthma	Former	No	3	4	0	28	Yes	n	4	2	10	0.7	1338		110	83	n/a	0.8	1338	12.2	138	83
129	COVID Group 1	70	Female	Caucasian	35.18	AHRF	Yes	OSA	Former	No	4	11	0	28	Yes	n	0	0	21	1.1	515	8.7	22	59	n/a (314 based of S/F)		515	8.7	22	60
130	COVID Group 1	74	Female	Caucasian	24.58	AHRF	No	OSA	Former	No	4	33	14	14	Yes	n	7	2	13	0.6	1626	1.8	6	27	66	2.1	1626	1.8	146	698
132	COVID Group 1	59	Female	AA	35.14	AHRF	Yes	None	current	No	14	29	14	14	Yes	n	10	1	27	1.5	1182	25.8	32	67	58	1.9	1182	25.8	59	71
141	COVID Group 1	42	Male	AA	36.43	AHRF	No	None	Never	No	10	7	0	28	Yes	n	8	2	8	1.2	647	16.7	57	70	94	1.2	647	16.7	346	273
143	COVID Group 1	58	Female	Caucasian	28.55	AHRF	Yes	None	Former	No	1	45	15	13	Yes	n	18	10	29	2	553	23.9	10	46	175	2	553	23.9	38	76
145	COVID Group 1	67	Male	AA	29.96	AHRF	No	None	Unknown	No	3	13	4	24	Yes	n	22	10	19	2	1143	38.8	24	34	314	3.9	9286	38.8	554	862
146	COVID Group 1	74	Male	Caucasian	34.46	AHRF	No	None	Never	No	7	16	26	2	Yes	n	18	6	117	1.7	3994		447	415	143	2.4	3994		447	415
125	COVID Group 2	23	Male	Caucasian	56	AHRF	Yes	None	Never	No	7	7	0	28	Yes	n	13	2	10	0.7	363	5.1	71	84	145	0.7	363	5.1	73	84
128	COVID Group 2	57	Male	AA	44.72	AHRF	No	None	Never	No	4	19	14	2	No	y	13	6	111	20	1948		50	42	48	20	>40000		7880	9198
138	COVID Group 2	68	Male	Caucasian	25.5	AHRF	No	None	Never	No	4	39	6	22	Yes	n	7	2	13	1	914	9.8	30	39	90	8.3	3023	9.8	231	143
140	COVID Group 2	69	Male	AA	28.74	AHRF	Yes	None	Former	Predisone 5mg/day	6	30	17	0	Yes	y	15	7	10	0.9	8969	13.9	50	114	177	2.1	8969	13.9	50	114
142	COVID Group 2	83	Male	Caucasian	24.77	AHRF	Yes	None	Former	No	1	5	2	26	No	n	19	4	38	1.6	4729	34.6	223	545	79	2	4729	34.6	223	545

## Sheet: Viral, Non-viral AHRF
Patient ID	Cohort	Age	Gender	Race	BMI	Principal ICU Diagnosis	Diabetes?	Lung Disease	Smoking Status	Steroids?	Length of Stay (days)	Length of Intubation (days)	vent free days	Alive?	30day hospital mortality	Admission APACHE Score	Admission SOFA Score	Admission BUN	Admission CR	Admission ALT	Admission AST	Admission Ferritin	Admission CRP	Max CR
134	Non-viral AHRF	64	Male	Caucasian	31.48	AHRF	No	None	Never	No	13	13	0	No	y	30	11	51	2.9	7301	15499	20272	6.4	4.8
136	Non-viral AHRF	83	Male	Caucasian	24.34	AHRF	No	None	Never	No	11	1	27	Yes	n	8	1	17	1.2	26	58			1.4
137	Non-viral AHRF	74	Male	Caucasian	27.96	AHRF	No	COPD	Current	No	17	3	25	Yes	n	26	11	39	1.9	29	37			1.9
144	Non-viral AHRF	51	Female	Caucasian	32.47	AHRF	Yes	COPD	Current	No	4	2	26	Yes	n	11	6	28	1.9	41	23			1.9
23	Non-viral AHRF	63	Female	Caucasian	41.42	AHRF HAP	No	COPD	Unknown	No	63	18	10	Yes	n	19	4	20	0.6	7	13	525		0.9
16	Non-viral AHRF	78	Male	Caucasian	30.66	AHRF (Pneumonia due to pseudomonas)	Yes	OSA	Former	No	23	22	6	Yes	n	22	4	36	2.3	13	17	424		5.7
122	Non-viral AHRF	26	Female	Caucasian	36.96	AHRF due to EVALI	No	None	Never	No	3	0	28	Yes	n	3	2	7	0.7	24	20			0.7
7	Viral AHRF	81	Male	Caucasian	30.72	AHRF (parainfluenza)	Yes	None	Former	No	3	0	28	Yes	n	9	2	16	0.9	30				0.9
102	Viral AHRF	53	Female	Caucasian	28.28	AHRF due to flu	Yes	None	Former	No	7	4	24	Yes	n	11	4	11	0.6	6	24			1.1
111	Viral AHRF	76	Female	Caucasian	29.6	AHRF due to Influenza A	Yes	None	Former	No	30	19	9	Yes	n	14	2	19	0.9	10	33	597	26.6	3.2
114	Viral AHRF	56	Female	Caucasian	36.36	AHRF (Human metapneumo and Corona virus, non-COVID))	No	OSA	Current	No	6	0	28	Yes	n	9	3	8	0.7	14	41			0.7
119	Viral AHRF	69	Female	Caucasian	24.24	AHRF due to Influenza A	No	COPD	Current	No	37	21	7	Yes	n	17	5	17	0.6	17	35	84	4.1	4.6
121	Viral AHRF	46	Female	Caucasian	26.09	CF Exacerbation due to influenza	Yes	CF, OSA	Never	No	36	35	0	Yes	n	8	2	22	1.4	17	50			3
