# Supplementary material for: COVID-19 patients exhibit unique transcriptional signatures indicative of disease severity
Source: Front Immunol. 2022 Sep 15;13:989556. doi: 10.3389/fimmu.2022.989556 (PMC9522616; doi:10.3389/fimmu.2022.989556)
Supplement: Supplementary file 4 [file Table_3.xlsx]

## Sheet: COVID ICU vs Control ICU
geneSymbol	geneEntrezID	log2FoldChange	padj
SPRED1	161742	-2.00716	1.54532e-10
JCHAIN	3512	3.1782	8.31849e-07
MZB1	51237	3.28077	8.31849e-07
RN7SL2	378706	2.07062	1.07434e-06
RN7SL1	6029	2.04021	3.22337e-06
H3C4	8351	1.46873	4.46322e-06
H4C4	8360	1.55546	6.84912e-06
H2BC5	3017	1.8639	1.36978e-05
CASS4	57091	-1.59993	3.45286e-05
TGFBI	7045	-1.58605	0.000132424
GPR34	2857	-1.38164	0.000170313
BUB1	699	2.23547	0.000187872
H2AC7	3013	1.92434	0.000202196
PREB	10113	1.05355	0.000202196
CACNB4	785	-2.2683	0.000203094
TMED9	54732	0.845073	0.000214443
NMRAL2P	344887	3.77501	0.000226756
RNASE2	6036	1.83077	0.000234128
BHLHA15	168620	5.44826	0.000245599
SLC2A14	144195	4.06189	0.000245857
MYBL2	4605	2.30961	0.000349256
SNORD17	692086	1.14083	0.000415028
H2BC6	8344	1.60701	0.000502065
H2BC8	8339	2.12685	0.00052723
LTF	4057	3.93463	0.000530781
RNASE1	6035	3.29895	0.000549083
FRMD3	257019	1.68109	0.000709364
SDC1	6382	5.10758	0.000812992
H2BC7	8343	1.51417	0.000940796
MAD2L1BP	9587	1.41209	0.00098181
H2BC12	85236	1.20016	0.00100693
H2AC13	8329	2.27823	0.00100739
PLPP3	8613	2.92221	0.00100739
ELL2	22936	1.27916	0.00101489
CD38	952	1.50068	0.00102581
H2BC11	8970	1.43806	0.0010891
GBP1P1	400759	5.02093	0.00108993
CDC6	990	1.96621	0.00109456
MMP8	4317	4.34846	0.00109456
ABCA13	154664	3.56588	0.00109456
CTSD	1509	1.24086	0.00112564
VNN1	8876	2.49687	0.00112564
H2AC11	8969	1.60256	0.00113296
TMEM38A	79041	1.64361	0.00114433
RAVER2	55225	-1.23501	0.00115794
H4C8	8365	1.34576	0.00128856
LMAN2	10960	0.697393	0.0013015
H2BC4	8347	1.18548	0.00133009
GRAMD1C	54762	-1.82538	0.00137856
GLIPR1	11010	-0.914783	0.00146723
HLA-B	3106	5.39239	0.00149566
H2BC17	8348	2.05233	0.00160063
VEGFA	7422	1.22903	0.00178951
H3C13	653604	1.32635	0.00178951
H4C9	8294	1.43495	0.00181681
MAFG	4097	1.3828	0.00224608
IRAK2	3656	1.23383	0.00240547
H3C10	8357	1.47533	0.00240547
SASH1	23328	-1.49559	0.00240547
S100A9	6280	1.60759	0.00248059
POMP	51371	0.80718	0.00271863
PID1	55022	-2.39147	0.00271863
PPIB	5479	0.882613	0.00284735
RPGRIP1	57096	-1.71534	0.00313745
BPI	671	3.26959	0.00316443
H2AC4	8335	2.26465	0.00322134
KAT7	11143	-0.346355	0.00382793
C1orf43	25912	0.439341	0.00384031
BUB1B	701	2.20443	0.00385835
WNT4	54361	0.997328	0.00385835
H4C12	8362	3.26479	0.00395834
CASP7	840	1.20352	0.00420364
SEPTIN4	5414	3.16892	0.00420364
SEPTIN4	5414	3.16892	0.00420364
ITM2C	81618	1.84461	0.00420364
H2AX	3014	1.50219	0.00441614
ITGA7	3679	3.09204	0.00441614
SOCS1	8651	1.8673	0.00449721
CRISP3	10321	2.93127	0.00466194
CHCHD2	51142	0.764778	0.00466194
PDCD1LG2	80380	2.39488	0.00466194
TMCC1	23023	-0.969554	0.00493644
CCRL2	9034	1.54213	0.00500814
LCN2	3934	3.36288	0.00505187
RPGR	6103	-0.995468	0.00534405
LINC01484	101928136	4.08874	0.00534405
GPR84	53831	2.88872	0.00540818
RTN1	6252	-1.91166	0.00541555
H2BC9	8345	1.8773	0.00665194
FAM204A	63877	-0.52562	0.00675103
TOR3A	64222	0.778699	0.00675103
SLC37A1	54020	0.804875	0.00679985
H3C12	8356	2.15038	0.00701478
OR2B2	81697	3.5111	0.00737498
EIF1B-AS1	440952	1.24918	0.00768036
FAM135A	57579	-0.840094	0.0078893
MS4A7	58475	-1.40274	0.00820993
PLA2G7	7941	-1.83134	0.0082726
ERG	2078	3.08692	0.00842776
ATP2B1	490	-0.759546	0.00859204
PYCR1	5831	3.77551	0.00859204
SCAND1	51282	0.934671	0.00885434
FBXO6	26270	2.0531	0.00893869
RGS16	6004	2.51129	0.00896368
VAT1	10493	0.968564	0.00896368
TIMM10	26519	2.43181	0.00901817
CCNA2	890	1.44017	0.00920139
SNORA53	677832	1.20767	0.00928861
OXA1L	5018	-0.556204	0.00964523
IRAK1	3654	0.741227	0.00978092
HNMT	3176	-1.337	0.00991269
PNPLA1	285848	1.5784	0.00991269
CENPK	64105	-1.39011	0.00991444
H3C8	8355	2.2325	0.010293
CSF1R	1436	-1.23683	0.0105893
H2BC10	8346	2.10076	0.0105893
RABGAP1L	9910	-0.731312	0.0106981
USF1	7391	0.714267	0.0108143
HLA-A	3105	4.8177	0.0116228
LONRF3	79836	1.20897	0.0120247
ZC3H12A	80149	0.89258	0.0120247
RNA5-8SN4	109864274	3.6325	0.0120247
XBP1	7494	1.01316	0.012265
CD274	29126	2.24907	0.012265
EDEM2	55741	0.799883	0.012265
AGTRAP	57085	0.941199	0.0123134
BAK1	578	1.10634	0.0125094
PTCRA	171558	2.07675	0.0125216
EPS8	2059	-1.59767	0.0125411
TARDBP	23435	-0.433627	0.0126082
CD300A	11314	0.975504	0.0127858
POU2AF1	5450	1.60926	0.0130818
H2BC21	8349	1.09378	0.0132744
LIPC-AS1	101928694	1.77605	0.013586
DEFA4	1669	4.52588	0.0136068
UBE2S	27338	1.29715	0.0140747
OLR1	4973	3.13296	0.0141675
CASZ1	54897	0.935286	0.0143996
CEACAM8	1088	3.33064	0.0147652
RRM2	6241	2.30944	0.0147978
C1orf122	127687	1.03941	0.014876
ANKRD22	118932	2.46876	0.015292
SLC44A1	23446	0.746789	0.0153807
H3C7	8968	1.90426	0.0155246
BUD31	8896	0.605605	0.0157136
CMTM5	116173	2.32998	0.0157136
NDRG2	57447	-1.10497	0.0160671
BTD	686	-0.651665	0.0164169
PIM3	415116	0.87941	0.0165214
SEPHS2	22928	0.652677	0.0171892
PLBD2	196463	-0.714247	0.0171892
TP73	7161	2.56047	0.0173801
MTHFD1L	25902	1.28469	0.0173801
COMMD4	54939	1.24735	0.0173801
CAV1	857	2.92616	0.0177411
ABCC2	1244	1.07251	0.0177411
BCLAF1	9774	-0.517503	0.0177411
NMRK1	54981	0.916355	0.0177411
PDCD4	27250	-0.654521	0.0178545
GPD2	2820	0.924016	0.0180018
ATF4	468	0.512592	0.018158
DEPDC1	55635	2.21133	0.0183976
PIK3R1	5295	-0.523948	0.0184911
MAFK	7975	0.851629	0.0184911
DELE1	9812	-0.48765	0.0184911
RAP2C	57826	0.700451	0.0184911
ALG13	79868	-0.495392	0.0184911
CCDC112	153733	-0.7775	0.0184925
SMURF2	64750	-0.404876	0.0192609
UCHL1	7345	3.79203	0.0194652
FMNL1-DT	339192	0.721539	0.0202878
CD4	920	-1.34629	0.0204888
ZDHHC19	131540	3.64067	0.0205582
SPATC1	375686	3.0439	0.0205582
NUP50-DT	100506714	-0.766049	0.0205582
CCNB2	9133	1.59062	0.0206919
APBB3	10307	0.834256	0.0212237
DUSP13	51207	3.38561	0.0227525
LINC02751	105376569	1.97017	0.0228658
SENP6	26054	-0.516877	0.0237082
HMGB2	3148	1.29592	0.0238581
RAB5IF	55969	1.34965	0.0239858
SLC37A2	219855	-0.920886	0.0241514
ATP6V1E1	529	0.47138	0.0241915
REST	5978	-0.476943	0.0241915
IKBKG	8517	1.05572	0.0241915
SLC26A8	116369	1.40388	0.0247662
CAMP	820	2.14101	0.024866
RFXANK	8625	0.74967	0.0248904
EPB41L5	57669	1.63684	0.0248904
UPB1	51733	1.76997	0.0251669
H2AC21	317772	1.3224	0.0251669
H2AC20	8338	1.06571	0.0252502
ZNF362	149076	-0.6533	0.0252974
LINC02175	283887	1.60205	0.0252974
TMEM87B	84910	-0.559842	0.026261
KIAA2013	90231	0.748674	0.026261
GBP3	2635	1.61721	0.0271856
SCD	6319	1.42042	0.027304
H2BC14	8342	1.96473	0.027304
AP5B1	91056	1.07144	0.027304
SGK1	6446	-1.26011	0.0273977
FNDC11	79025	2.11921	0.0278078
TXNDC11	51061	0.788019	0.0278793
CDK1	983	2.24086	0.0279626
MPO	4353	3.22737	0.0280857
INHBA	3624	3.05169	0.0280952
TMEM158	25907	2.70714	0.028101
STOML1	9399	1.60519	0.029081
FAP	2191	3.01616	0.0291668
JADE3	9767	1.65852	0.0291773
SESN1	27244	-0.533482	0.0291773
PCMTD2	55251	-0.888766	0.0291773
BATF	10538	1.05818	0.0292133
KCNE5	23630	3.37576	0.0292802
METTL7B	196410	2.8526	0.0298037
FCER1A	2205	-2.42301	0.0299827
PLD6	201164	1.33169	0.0299827
JUN	3725	1.44987	0.0299952
PHACTR1	221692	1.1695	0.0299952
TNFAIP6	7130	1.74698	0.0301499
SRRM1	10250	-0.313456	0.0301499
ANKRD33B	651746	0.893553	0.0301499
HFE	3077	1.65579	0.0302922
REPS1	85021	-0.480652	0.0304445
PHKA1	5255	3.59491	0.0310788
NLRP1	22861	-0.58512	0.0310788
CDK14	5218	0.876659	0.0310934
CHPF2	54480	0.671378	0.0310934
CEACAM1	634	1.80949	0.031457
AHR	196	-0.684686	0.0316002
H2BC18	440689	1.05916	0.0316002
ORC1	4998	1.81458	0.0318369
SPDYC	387778	3.48964	0.0326995
MR1	3140	0.695389	0.0327604
ILRUN	64771	0.561777	0.0327604
RNF208	727800	2.68657	0.0334879
GOLGA4	2803	-0.425727	0.0343199
KCNN3	3782	2.23446	0.0343199
STARD10	10809	0.873163	0.0343208
AHCYL2	23382	-0.464446	0.0350311
FLNC	2318	4.62234	0.035135
IFITM3	10410	1.9353	0.035135
FBXL19	54620	0.782565	0.0352634
ARID3B	10620	0.52153	0.0353257
FOXM1	2305	1.48908	0.0353574
VSIG4	11326	1.46434	0.0354091
SMAD2	4087	-0.274003	0.0354151
PRRT4	401399	3.92002	0.0354903
MAD2L2	10459	0.74564	0.0357101
HSPB1	3315	1.67522	0.0358261
CCDC71L	168455	0.947321	0.0358261
PSME1	5720	0.701431	0.0358419
H2BC15	8341	0.899751	0.0360839
MYCL	4610	-1.01518	0.0366892
ZNF672	79894	0.533999	0.0366892
B3GNT8	374907	1.06778	0.0366892
DNAJC1	64215	0.851986	0.036744
CDA	978	1.03372	0.0367476
ADAM23	8745	-1.83546	0.0367476
PITPNC1	26207	-0.574179	0.0367476
CLDN18	51208	4.34878	0.0367476
NT5M	56953	2.01048	0.0367476
MTMR9	66036	-0.522343	0.0367476
E2F7	144455	1.8575	0.0367476
SZRD1	26099	0.512707	0.0372348
MARCHF3	115123	1.19476	0.0372348
CCNA1	8900	3.86645	0.0374537
ATXN3	4287	-0.41542	0.0377897
TOP2A	7153	1.59352	0.0379358
HLA-F	3134	5.95123	0.0379448
ERI1	90459	1.14796	0.0379448
CALR	811	0.707451	0.0382281
QPCT	25797	0.787715	0.0384388
OGFR	11054	0.716831	0.0384814
HHAT	55733	-1.05941	0.0384814
SPATS2	65244	1.11502	0.0384814
NFKBID	84807	0.719281	0.0386421
E2F8	79733	2.18172	0.0388027
GBP6	163351	2.39736	0.0388027
GBP6	163351	2.39736	0.0388027
CDCA8	55143	1.7377	0.038974
ADCY3	109	1.59076	0.0395049
WSCD1	23302	4.03871	0.0397085
KCNC3	3748	-1.17628	0.0399485
ESRRA	2101	0.732689	0.0399869
H1-5	3009	1.74253	0.0399869
ZNF66	7617	-0.930605	0.0399869
IWS1	55677	0.540456	0.0399869
UBASH3B	84959	0.537114	0.04033
CCN3	4856	-2.06478	0.0407722
PIP4K2C	79837	0.568513	0.0419574
PTTG1	9232	1.76894	0.0424084
CTNND1	1500	-0.775656	0.0425547
LDLR	3949	1.07433	0.0425547
AIM2	9447	1.73934	0.0427305
MCM10	55388	1.82306	0.0431665
MTM1	4534	-0.476262	0.0431884
LINC00398	100874158	2.2861	0.0431884
PCOLCE2	26577	3.87271	0.0434253
GPR27	2850	0.907112	0.0435169
OTOF	9381	3.39098	0.0435169
CCND3	896	0.810469	0.0438384
SLC2A5	6518	2.28514	0.0438384
H4C2	8366	1.17488	0.0438384
PGLYRP1	8993	1.66164	0.0438384
TRAM2	9697	0.814913	0.0438384
KREMEN1	83999	1.45081	0.0438384
ATP2B2	491	2.80841	0.0438823
RNASE3	6037	2.5835	0.0438823
MMP24	10893	0.642125	0.043894
TMTC1	83857	2.79119	0.0443885
CPNE5	57699	1.45554	0.0454704
STIP1	10963	0.795106	0.0455347
SYNJ2	8871	0.781792	0.0455441
SNX20	124460	0.598444	0.0456733
ASPRV1	151516	1.66224	0.0456733
CTSA	5476	0.967072	0.0458525
ANXA10	11199	2.83963	0.0458525
CCDC191	57577	-0.682797	0.0458525
TRAPPC9	83696	0.381188	0.0462716
SRSF11	9295	-0.475496	0.046886
TOGARAM2	165186	1.12474	0.0470307
BIN3	55909	0.658211	0.0471302
MFSD13A	79847	0.980715	0.0471302
TULP2	7288	2.1896	0.0473175
KAT6B	23522	-0.548351	0.047951
H4C3	8364	1.3896	0.0479733
SLC38A6	145389	-0.703101	0.0479733
MAP2K6	5608	1.54361	0.0482482
EDIL3	10085	-3.16304	0.0482482
COX20	116228	-0.529476	0.0482482
PTMS	5763	1.31158	0.048254
FOXN3	1112	-0.42869	0.0486318
SLIT3	6586	3.34052	0.0487351
PTPRU	10076	3.37712	0.0491193
RRBP1	6238	1.05729	0.0492013
SOX4	6659	-0.82474	0.049397
TMEM218	219854	-0.616721	0.049397
JAG1	182	0.922209	0.0496374
CLEC10A	10462	-1.66272	0.0496374
E2F1	1869	1.78163	0.0498935
NINJ1	4814	0.684537	0.0498935
DNAJC25	548645	-0.686105	0.0498935

## Sheet: COVID ICU vs Viral AHRF
geneSymbol	geneEntrezID	log2FoldChange	padj
HLA-DRB1	3123	8.13019	1.19796e-05
IGLL5	100423062	2.48441	2.45047e-05
HLA-DQA1	3117	8.31847	7.88112e-05
JCHAIN	3512	2.65153	7.88112e-05
HLA-DQB1	3119	8.29016	8.13154e-05
MZB1	51237	2.55674	0.000171406
PAPSS1	9061	-1.30344	0.000194628
PLXNA1	5361	1.59	0.000374629
SFRP2	6423	-1.90042	0.000463172
	102723407	5.87628	0.00103105
TRAM2	9697	1.13893	0.00151729
HK2	3099	-1.28605	0.00206751
HSDL2	84263	-1.24405	0.00206751
RANBP9	10048	-0.605055	0.00214179
FCRL5	83416	2.16429	0.00227869
HLA-C	3107	-5.14724	0.00306023
TUBGCP2	10844	-0.611802	0.00391856
SGSM1	129049	1.9363	0.00395942
LINC01907	151475	-2.54728	0.00409507
KCNMA1	3778	-3.69026	0.00469307
SDC1	6382	3.37356	0.00491104
AGAP1	116987	1.85539	0.00512894
CNBP	7555	-0.426814	0.00723886
CASP7	840	1.14398	0.00771479
GRINA	2907	-1.37781	0.00792048
PKNOX1	5316	-0.882315	0.00792048
TESC	54997	-1.34958	0.00792048
SGMS2	166929	-1.42667	0.00792048
ZDHHC11B	653082	3.31337	0.00792048
CYP27A1	1593	1.50534	0.0084437
MUTYH	4595	1.4518	0.0084437
POU2AF1	5450	1.71965	0.0084437
SLC37A1	54020	0.818357	0.0084437
KLHL14	57565	2.44935	0.0084437
HPGD	3248	-3.51282	0.00849532
MYL12B	103910	-0.644519	0.00893334
CDC42	998	-0.645108	0.0090196
GBGT1	26301	-1.23208	0.00959193
GLB1L2	89944	2.46517	0.00996755
SLC35G2	80723	1.08986	0.0101222
MMP9	4318	-2.28449	0.0105437
CD163	9332	-2.78849	0.0107242
ACTB	60	-0.893939	0.010909
YWHAB	7529	-0.49655	0.0111565
C1RL	51279	-1.0178	0.0113174
CALM2	805	-0.689361	0.0115422
COL4A3	1285	1.17847	0.0115422
PLA2G4C	8605	1.98945	0.0116856
IDI1	3422	-1.71872	0.0126765
CASS4	57091	-1.14672	0.0126765
USP28	57646	1.0079	0.0131099
RNA5-8SN4	109864274	3.35972	0.0132139
GADD45A	1647	-2.36851	0.0135019
DUSP5	1847	1.70176	0.0135019
STK38	11329	-0.470989	0.0135019
DPY19L3	147991	-1.50681	0.0135019
C19orf38	255809	-1.1514	0.0138777
SLC17A9	63910	1.28905	0.0146193
GAPT	202309	-0.933205	0.0148236
AACS	65985	1.00901	0.015668
ZNF254	9534	-1.35985	0.0158026
CFH	3075	2.1066	0.0163379
TOB1	10140	-0.877385	0.0167189
RXYLT1	10329	1.2023	0.0167189
CSGALNACT2	55454	-1.46215	0.0167189
CSGALNACT1	55790	-1.36013	0.0167189
TUBA1A	7846	-1.00345	0.0168072
ARHGDIB	397	-0.823942	0.016908
NUCB1	4924	-0.845136	0.016908
OPLAH	26873	-2.04707	0.016908
IFNLR1	163702	1.75684	0.016908
CCNG2	901	-0.872685	0.017087
AP3S1	1176	-0.703729	0.017087
TNFRSF13B	23495	2.45101	0.0174792
TRIM62	55223	0.797602	0.0178571
CD177	57126	-3.3535	0.0181605
GALNT1	2589	-0.752245	0.0184689
EFR3B	22979	1.70734	0.0216365
TAS2R40	259286	-2.32479	0.0216365
ZFP64	55734	0.955211	0.0220062
ECHDC3	79746	-2.6459	0.0220062
MTM1	4534	-0.542094	0.0223978
CSNK1E	1454	0.651144	0.0227405
SDHAF3	57001	-1.24693	0.0228207
GSDME	1687	1.38122	0.0239437
SERPINB1	1992	-1.5117	0.0240573
GFPT1	2673	0.506746	0.0243224
SORT1	6272	-1.90187	0.0243224
UAP1	6675	1.1611	0.0243224
CADM1	23705	2.13362	0.0243224
LINC01484	101928136	2.81661	0.0243262
ANXA5	308	-0.701754	0.0256984
DSC2	1824	-1.90489	0.0256984
NFKBIE	4794	0.928425	0.0256984
SLC16A6	9120	-0.948374	0.0256984
PDCD10	11235	-0.631834	0.0256984
SPTLC3	55304	2.47992	0.0256984
TNFAIP8L2	79626	-0.474178	0.0256984
GARNL3	84253	1.25353	0.0256984
CLECL1	160365	1.5207	0.0256984
IRAG1	10335	-1.40636	0.025812
BLNK	29760	1.43489	0.025812
MSL2	55167	-0.401169	0.025812
E2F5	1875	1.22708	0.0264167
CACNA1H	8912	2.69336	0.0264167
DENND5B	160518	1.55252	0.0264167
CCNJL	79616	-1.43983	0.0266582
PDGFC	56034	-2.15881	0.0270083
SPATS2	65244	1.20416	0.0270083
PCMTD1	115294	-0.712875	0.0270083
CBS	875	-1.98821	0.0272934
ALPL	249	-1.69632	0.0275452
TMEM169	92691	-1.01492	0.0278883
ATP6AP2	10159	-0.594024	0.0283628
ABCA3	21	1.29817	0.0285587
CD44	960	-1.04781	0.0293062
BMP1	649	1.36426	0.029356
FKBP4	2288	1.11706	0.029356
GRIK4	2900	2.67347	0.029356
DDR2	4921	1.98886	0.029356
S100A12	6283	-2.00407	0.029356
FZD3	7976	1.13649	0.029356
PLAAT3	11145	1.59937	0.029356
ZNF532	55205	1.04552	0.029356
NEIL3	55247	-1.38817	0.0301241
HLA-DRB5	3127	4.5533	0.031109
SYK	6850	-0.870779	0.0313095
WDR13	64743	-0.688309	0.0313095
KBTBD6	89890	-0.95095	0.0313095
NEK6	10783	-0.702549	0.0315935
ZBTB32	27033	1.28233	0.0315935
ZDHHC11	79844	1.51172	0.0315935
SNX18	112574	-1.02887	0.0317077
KLK1	3816	3.43661	0.0317624
S100A8	6279	-1.35953	0.0317624
CBX3	11335	-0.601864	0.0317624
RTN3	10313	-0.998238	0.0319557
WWOX	51741	0.901411	0.0323853
TSPO	706	-1.24954	0.032813
SH3KBP1	30011	-0.463087	0.032813
GSK3A	2931	-0.500802	0.0335835
FBLN2	2199	3.01431	0.0336867
COLGALT1	79709	-1.15269	0.0336867
EBF1	1879	1.53116	0.0348213
CD163L1	283316	-2.6806	0.0349942
TUBGCP3	10426	-0.709701	0.0352505
MCEMP1	199675	-1.85465	0.0352505
NLRC4	58484	-1.4744	0.03537
NLRP12	91662	-1.07681	0.0354478
C2CD2	25966	0.810219	0.0355881
CXCL10	3627	2.91711	0.0361471
SEMA3C	10512	-0.994051	0.0361471
LIN54	132660	-0.609971	0.0361471
COL6A2	1292	1.38077	0.0363966
FLOT2	2319	-1.10268	0.0363966
NFYC	4802	-0.457751	0.0363966
BASP1	10409	-1.24701	0.0363966
SIDT1	54847	1.21379	0.0363966
MAK	4117	-0.921141	0.0368066
SH3PXD2B	285590	-2.38823	0.0374484
ENAM	10117	1.8912	0.0376949
RHOBTB2	23221	0.894334	0.0376949
LDHA	3939	-1.17137	0.0382927
PLEKHA7	144100	1.69487	0.0382927
MSL3	10943	-1.17814	0.0384477
B3GAT1	27087	1.63487	0.0385445
TRIM7	81786	1.01521	0.0389123
PPM1M	132160	-0.978582	0.0389123
EXT1	2131	-1.06137	0.0392425
UCHL1	7345	3.05102	0.0400516
ARG1	383	-2.35471	0.0401821
TPM3	7170	-0.597996	0.0401821
ARPC5	10092	-0.812984	0.0402985
SPG21	51324	-0.511203	0.0402985
ZNF93	81931	-0.687439	0.0405996
GOLGA7	51125	-0.588527	0.0412076
PCTP	58488	-0.906216	0.0415762
CAT	847	-1.15064	0.0420261
PCBD1	5092	0.931459	0.0420261
CUL4B	8450	-0.562657	0.0420261
RGS18	64407	-0.959801	0.0420261
ABCC13	150000	-1.83067	0.0420261
BCL7A	605	1.38297	0.0422996
CDH4	1002	4.23639	0.0422996
ARPC4	10093	-0.490344	0.0424296
TOR1AIP1	26092	-0.620244	0.0424296
DOCK3	1795	1.06974	0.042532
AASS	10157	1.61121	0.042532
RNF146	81847	-0.955689	0.042532
MEF2A	4205	-1.19435	0.0428237
LCP1	3936	-0.788524	0.0432734
KLF9	687	-0.996897	0.0441174
CNN2	1265	-0.837893	0.044185
ANKS1A	23294	-1.12214	0.044185
SLC25A24	29957	-0.924603	0.044185
ROCK1	6093	-0.686555	0.0442365
ZNRD1ASP	80862	5.79977	0.0445124
PLP2	5355	-0.956205	0.0445188
MAB21L2	10586	1.15874	0.0445188
MAB21L2	10586	1.15874	0.0445188
AEBP1	165	2.44834	0.0446346
SAP18	10284	-0.309486	0.0446346
RTN4	57142	-0.692025	0.0446346
ITM2C	81618	1.42612	0.0446346
TEDC1	283643	1.20019	0.0446346
FHIP1A	729830	-1.75468	0.0446637
DMD	1756	2.73275	0.0448919
FAM217B	63939	-0.911402	0.0452864
ASAH1	427	-0.994082	0.0452999
P4HA1	5033	0.581646	0.0455062
IRF4	3662	1.39362	0.0455966
XRCC4	7518	-0.853216	0.0456108
MFSD1	64747	-0.780289	0.0456108
MBD2	8932	-0.641716	0.0459943
ECM2	1842	1.37902	0.0460018
RGS14	10636	-0.597958	0.0460018
NINJ2	4815	-1.07247	0.0465562
ZNF217	7764	-0.562527	0.046584
HSPH1	10808	1.56844	0.046584
CAB39	51719	-0.883502	0.046584
EXOC6	54536	-1.0394	0.046584
USP40	55230	0.635101	0.046584
OSBPL1A	114876	-1.43065	0.046584
EVC2	132884	1.67752	0.046584
C6orf89	221477	-0.378865	0.046584
SETBP1	26040	1.01479	0.0466279
PDZD4	57595	1.44233	0.0466279
SAMD4A	23034	1.5136	0.0468051
CD38	952	1.0549	0.0472157
CCDC47	57003	-0.377908	0.0472157
ST6GALNAC3	256435	-1.94163	0.0472157
HCK	3055	-0.941786	0.0476041
ZFP36L1	677	-0.589091	0.0477051
WDR62	284403	1.34357	0.0478723
BEND4	389206	1.55545	0.0478723
RALB	5899	-1.02741	0.0486372
ST8SIA6	338596	1.27368	0.0486372
JAG2	3714	3.5184	0.0489455
P2RX5	5026	1.16355	0.0489455
PRKAR1A	5573	-0.778028	0.0489455
ATP2C2	9914	-1.25589	0.0489455
ZNF799	90576	-0.825075	0.0489455
CRELD1	78987	0.857085	0.0490312
ARSG	22901	-0.792661	0.049036
GPAT3	84803	-0.838938	0.049036
MICALL1	85377	0.536594	0.049036
ZNF700	90592	-0.657841	0.049036
PDIA4	9601	0.906136	0.0498638

## Sheet: COVID ICU vs Non-viral AHRF
geneSymbol	geneEntrezID	log2FoldChange	padj
JCHAIN	3512	3.87348	7.69579e-13
H3C8	8355	3.43938	7.72141e-11
H3C12	8356	3.06007	1.53955e-09
MZB1	51237	3.35288	4.741e-09
H4C4	8360	1.52925	1.51826e-07
HLA-C	3107	-6.89959	1.6539e-07
H3C7	8968	2.8599	2.2445e-07
H1-5	3009	2.77745	2.63542e-07
H3C4	8351	1.38128	1.17059e-06
SLC17A9	63910	2.06462	1.20561e-06
RRM2	6241	2.9495	1.36622e-06
BUB1	699	2.30977	3.47056e-06
H2BC7	8343	1.66573	5.50806e-06
CASS4	57091	-1.54096	7.41095e-06
IGLL5	100423062	2.31113	1.07749e-05
TRIM9	114088	-1.95482	1.32388e-05
POU2AF1	5450	2.18808	1.39838e-05
ITM2C	81618	2.2903	1.57181e-05
H2BC8	8339	2.16113	2.39111e-05
H2BC5	3017	1.61446	3.99254e-05
SH3BGRL	6451	-1.00744	4.02132e-05
H2BC17	8348	2.0244	4.02132e-05
CCNA2	890	1.67929	5.62604e-05
HBB	3043	-3.5845	6.15441e-05
H2BC10	8346	2.45657	6.56253e-05
ELOB	6923	-1.13216	9.27336e-05
H3C1	8350	1.80657	0.00010129
H4C8	8365	1.39431	0.000107092
H4C1	8359	3.23849	0.000119283
GBP1P1	400759	5.22512	0.000129782
TUBGCP2	10844	-0.662973	0.000140502
UAP1	6675	1.53323	0.000143325
LINC01484	101928136	4.26027	0.000153091
H2BC9	8345	2.03284	0.000179014
FBXO39	162517	3.72295	0.000203781
TUBA1A	7846	-1.20759	0.000218003
RAB11FIP4	84440	-0.819761	0.000218003
ACP3	55	-1.05247	0.000228254
TGFBI	7045	-1.37566	0.000228254
KIF2C	11004	1.75683	0.000228254
SPNS3	201305	-2.15207	0.000228254
UBE2T	29089	2.90365	0.000248728
HBA1	3039	-3.5141	0.000252669
HBA2	3040	-3.45566	0.00028345
GAPT	202309	-1.08973	0.00028345
DNAJC1	64215	1.11864	0.000286113
PFDN5	5204	-0.696881	0.000290427
MYBL2	4605	2.04361	0.000294801
SYNJ2	8871	1.06614	0.000390436
C7orf25	79020	-1.25387	0.000390436
H3C11	8354	1.6538	0.00045169
BTN2A2	10385	1.25864	0.000532019
BUB1B	701	2.16015	0.000538002
XKR6	286046	1.33271	0.000538002
HNMT	3176	-1.34302	0.000557399
DSC2	1824	-2.26435	0.000622708
TNFAIP8L2	79626	-0.570292	0.000622708
ST8SIA6	338596	1.80835	0.000622708
ADAMTS6	11174	1.5927	0.000628392
ADAMTS6	11174	1.5927	0.000628392
GBGT1	26301	-1.31616	0.000628392
ZBTB32	27033	1.64856	0.000628392
CDCA2	157313	2.30663	0.000628392
LIPN	643418	-1.91348	0.000628392
XBP1	7494	1.1204	0.000665886
ZNF217	7764	-0.736775	0.000681015
CHPF	79586	1.91293	0.00068367
CAT	847	-1.46761	0.000699652
MCM10	55388	2.26175	0.000753003
CTU2	348180	1.57831	0.0007677
KNTC1	9735	0.758754	0.000771346
TRAM2	9697	1.05234	0.000799506
H4C2	8366	1.45999	0.000938283
HRH4	59340	-2.31048	0.000938283
CASP7	840	1.17474	0.000985784
IRF4	3662	1.7879	0.000985784
MYO5A	4644	-0.643247	0.00104297
CD320	51293	1.49516	0.00104881
STMN1	3925	1.50426	0.00125654
TXNDC11	51061	0.931054	0.00125654
HES4	57801	3.01485	0.00125654
MIXL1	83881	3.97696	0.00127873
HCP5	10866	5.82711	0.00132645
FRMD3	257019	1.39794	0.00132645
BHLHA15	168620	2.92684	0.00133279
TIMM10	26519	2.53011	0.00139589
DUSP5	1847	1.81787	0.00142369
H2AC12	85235	2.39933	0.00142776
SLC12A9	56996	-1.12258	0.00143679
H2BC15	8341	1.08167	0.00150137
GFI1	2672	1.69584	0.00160942
SEPTIN4	5414	2.98508	0.00161331
SEPTIN4	5414	2.98508	0.00161331
CLSPN	63967	1.62259	0.00175923
JAML	120425	-0.910857	0.00181154
CD38	952	1.30839	0.00185916
ECM2	1842	1.76646	0.00194712
CENPJ	55835	0.904124	0.00194919
GPR34	2857	-1.0592	0.00203892
CBS	875	-2.23761	0.00209479
DHX40	79665	-0.633502	0.00226951
CRYZ	1429	1.56307	0.00227936
GFPT1	2673	0.562061	0.00228732
SPATS2	65244	1.36096	0.00231549
SPRED1	161742	-1.08226	0.0024455
H2BC14	8342	2.01875	0.00260653
PAPSS1	9061	-1.00014	0.00260653
KIF4A	24137	1.73945	0.00260653
SLC1A4	6509	1.25059	0.00267634
H2AC4	8335	1.86204	0.00269665
ENAM	10117	2.26651	0.00269665
FEN1	2237	1.64226	0.0027097
H2BC6	8344	1.15931	0.00287305
FRMD5	84978	1.28801	0.00287409
GINS3	64785	1.78964	0.00292932
SF1	7536	-0.439932	0.00301086
NECAB3	63941	1.22715	0.00301086
NFXL1	152518	-1.41054	0.00301568
RASGRP3	25780	1.34548	0.00309065
SHTN1	57698	-1.25701	0.00309065
E2F7	144455	2.07423	0.00309065
TGFBR2	7048	-0.58632	0.00316775
TLR6	10333	-0.991756	0.00318009
ZBTB18	10472	-0.660101	0.00321035
ACTB	60	-0.862503	0.00325862
FCGRT	2217	-0.817723	0.00328076
HMGN4	10473	0.693682	0.00328076
ZFP36L1	677	-0.694753	0.00330254
ORC1	4998	1.82798	0.00330254
MSL2	55167	-0.430233	0.00330254
GSTCD	79807	1.33113	0.00330254
HMMR	3161	1.83867	0.00346662
CEP97	79598	0.794441	0.00346826
TNFRSF17	608	2.2519	0.00348001
CCSER1	401145	1.38106	0.00353824
PLK1	5347	1.39334	0.00367689
VENTX	27287	-1.49377	0.00368605
H2AX	3014	1.32679	0.00370399
LMBRD1	55788	-0.763448	0.00375716
PIK3C2A	5286	0.362368	0.00404476
SOCS1	8651	1.699	0.00404476
ALDH1L2	160428	1.49332	0.00404476
HTR7P1	93164	-0.94094	0.00407223
UBB	7314	-1.75219	0.00423604
BRD8	10902	-0.575326	0.00423604
PCMTD1	115294	-0.746792	0.00441653
TXNDC5	81567	2.2922	0.0049925
TESC	54997	-1.23074	0.00510848
TNFRSF9	3604	-1.62961	0.00514689
SLC37A1	54020	0.756568	0.0051571
CDC7	8317	1.05149	0.0051655
PGAP1	80055	1.67039	0.00517224
KSR1	8844	-0.833961	0.00526989
ABCC13	150000	-2.03363	0.00529335
CCNB1	891	1.62791	0.00546707
LGR6	59352	2.10716	0.00559021
LGR6	59352	2.10716	0.00559021
PTAFR	5724	-1.02488	0.00562556
TOP2A	7153	1.72195	0.00562556
STK38	11329	-0.44709	0.00564646
C12orf75	387882	1.11206	0.00564646
MICALL1	85377	0.625596	0.00582377
GALM	130589	1.68636	0.00582377
USP7	7874	-0.452403	0.00602114
NEK6	10783	-0.735502	0.00612517
CCNY	219771	-0.659737	0.00618415
ZNF486	90649	-0.929468	0.00628377
LGALS3	3958	-1.33994	0.00642538
PYCR1	5831	2.74415	0.00654916
PYCARD	29108	-0.784438	0.00663033
ZDHHC7	55625	-0.599507	0.00663033
PDIA4	9601	1.02894	0.00664611
H2BC11	8970	1.08632	0.0066501
SAMD4A	23034	1.70593	0.00716382
PLAAT3	11145	1.67363	0.00717418
SLC44A1	23446	0.736971	0.00717418
FAM98A	25940	0.835832	0.00717418
HCK	3055	-1.04096	0.0072009
NUP205	23165	0.864212	0.00726047
RAD51	5888	1.71598	0.00728078
DENND5B	160518	1.57248	0.00729492
TYMS	7298	1.90302	0.00735661
PTTG1	9232	1.91177	0.00735661
BTN3A1	11119	1.33556	0.00753031
CRHR2	1395	2.17052	0.00761957
GPR137B	7107	-1.04916	0.00761957
UBE2S	27338	1.12326	0.00761957
SPP1	6696	-2.78834	0.00764463
SPP1	6696	-2.78834	0.00764463
SPP1	6696	-2.78834	0.00764463
ZNF552	79818	-0.839112	0.00764463
H2AC11	8969	1.2188	0.00765685
ATP6AP2	10159	-0.5991	0.00779337
HLA-B	3106	2.89577	0.00780974
ECHDC1	55862	-0.504491	0.00787237
FOXM1	2305	1.53514	0.00835925
CDC42	998	-0.563444	0.0084521
HK2	3099	-1.00093	0.0084521
PPP3CA	5530	-0.657165	0.00857074
MXRA7	439921	1.9189	0.00872566
WWOX	51741	0.935577	0.00882426
ZDHHC14	79683	1.22342	0.00882426
TMEM106C	79022	1.00043	0.00921789
PRCP	5547	-0.736268	0.00931656
WDR62	284403	1.50104	0.00934527
TRIP13	9319	2.18848	0.00935459
GPAT3	84803	-0.915706	0.00935459
ATP5F1E	514	-0.447587	0.00954929
SLC8B1	80024	-0.780426	0.00960546
PRKACA	5566	-0.864239	0.00967066
GSDME	1687	1.33358	0.0101842
KCNQ1OT1	10984	-0.501183	0.0103591
DUSP6	1848	-0.75295	0.0104188
SPG21	51324	-0.530253	0.0104188
NRXN1	9378	-1.86458	0.0104465
IFNLR1	163702	1.62839	0.0105383
SLAMF7	57823	1.17938	0.010773
PIP5K1B	8395	-0.911537	0.0108948
PCTP	58488	-0.93796	0.0108948
BAK1	578	0.979311	0.0113769
ZNF254	9534	-1.2239	0.01143
CD302	9936	-1.00922	0.01143
LINC02285	101929422	-1.78249	0.0122608
UBE2H	7328	-1.20112	0.0124932
TYROBP	7305	-0.732108	0.0126095
CTTNBP2NL	55917	-0.788949	0.0126095
PIK3R6	146850	-0.926484	0.0126508
SIRPB1	10326	-1.027	0.0127187
CMC2	56942	0.742964	0.0127187
GRK3	157	-0.666981	0.0129619
GALNT1	2589	-0.687168	0.0131428
MCM6	4175	0.959269	0.0131428
ATP7A	538	-0.531966	0.0133408
DCLRE1A	9937	0.939695	0.0133408
SASH1	23328	-1.15307	0.0133408
PLB1	151056	-1.76698	0.0133408
ZDHHC15	158866	1.92459	0.0133408
DEF8	54849	-0.693735	0.0134279
DGAT1	8694	-0.469131	0.0138198
SPAG5	10615	1.66858	0.0138198
NCAPD3	23310	0.855012	0.0139607
PAAF1	80227	0.723713	0.0139607
PLEKHA8	84725	0.703687	0.0139607
CUL1	8454	0.698989	0.0140819
H3C13	653604	0.89172	0.0141584
SLA2	84174	1.00358	0.0145828
BLNK	29760	1.34582	0.0146084
ARHGDIB	397	-0.727872	0.0147265
SUPV3L1	6832	0.838579	0.0147265
C1RL	51279	-0.860528	0.0147265
SLTM	79811	-0.360546	0.0147265
EZH2	2146	0.733127	0.0148447
GEN1	348654	0.854437	0.0148447
RFC5	5985	0.666639	0.0148476
RAB35	11021	-0.467793	0.0148476
PECAM1	5175	-0.842394	0.0148691
AP1S3	130340	1.03541	0.014987
GRINA	2907	-1.1157	0.0152008
HNRNPU	3192	-0.328812	0.0152008
TNFRSF13B	23495	2.14976	0.0152245
SLFN13	146857	0.935356	0.0152245
DAPK1	1612	-1.0335	0.0152606
SERPINF1	5176	1.06535	0.0152606
TRIM36	55521	-1.22964	0.0153053
PCNA	5111	1.11922	0.0156349
TSPAN3	10099	-0.8983	0.0156349
SIGLEC9	27180	-1.08308	0.0156349
BICD2	23299	-0.578828	0.0156539
ZBTB38	253461	0.683009	0.0157146
GBP5	115362	1.93954	0.0157536
TALDO1	6888	-0.906073	0.0157637
SNX3	8724	-1.1754	0.015838
PRSS33	260429	-2.96631	0.015838
BAG1	573	-0.697177	0.0159251
YWHAB	7529	-0.414922	0.0159251
NUF2	83540	1.56731	0.0159924
HSP90B1	7184	0.988241	0.0160613
ATP8A1	10396	0.512676	0.0160613
RNF111	54778	-0.521587	0.0161157
GINS1	9837	1.61192	0.0167156
R3HDM4	91300	-1.18987	0.0167156
MCM3	4172	1.04666	0.0167492
NQO2	4835	-1.05183	0.0168765
ADGB	79747	-2.16541	0.0168765
BTN3A3	10384	1.1587	0.0170044
CYFIP1	23191	-0.574866	0.0170044
CTSC	1075	-0.693378	0.0170287
TSPO	706	-1.18121	0.0172344
VANGL1	81839	1.08324	0.0172705
PPP3R1	5534	-0.745829	0.017307
ZNF433	163059	0.599473	0.017307
H1-2	3006	0.807748	0.0173219
TMCC1	23023	-0.796998	0.0173219
LAPTM4A	9741	-0.629717	0.0174559
UCHL1	7345	2.96985	0.0178004
GBP3	2635	1.48819	0.0179785
BOD1L1	259282	-0.542742	0.0182534
F2R	2149	0.914887	0.0185449
NABP2	79035	0.794288	0.0186006
OAT	4942	-0.828293	0.0187582
IRAG1-AS1	100129827	-1.58513	0.0187582
CNN2	1265	-0.821919	0.0188113
RTN1	6252	-1.51832	0.0188113
DTL	51514	1.51592	0.018813
IL10	3586	-2.09101	0.0188955
KLHL14	57565	1.94586	0.0190783
RNF146	81847	-0.930951	0.0191789
SLC8A1	6546	-1.13111	0.019429
TMEM63A	9725	0.53787	0.0194975
ALOX15	246	-2.96179	0.019626
SERPING1	710	2.79107	0.0197215
CLIC2	1193	-1.55684	0.0197215
OAZ2	4947	-0.754445	0.0197376
CD44	960	-0.95268	0.0197415
EMC3	55831	-0.764248	0.0197415
MIR2355	100423036	-1.29573	0.0200462
FBXO10	26267	1.08529	0.0202655
WASF2	10163	-0.815734	0.0205274
LINC00921	283876	-0.628117	0.0206539
RIMS3	9783	1.11125	0.0207276
ATP6V0B	533	-0.641045	0.0207507
CD69	969	1.04818	0.0210539
KCNMA1	3778	-2.75331	0.0210539
GIT2	9815	-0.593625	0.0210539
WDFY1	57590	0.944223	0.0210539
UBL5	59286	-0.618094	0.0210539
TTK	7272	1.34995	0.0211585
RFC3	5983	0.986158	0.0217624
MNT	4335	-0.67114	0.0218242
HJURP	55355	1.93372	0.0218298
DEPDC1B	55789	1.45648	0.0218844
CCNB2	9133	1.32735	0.0219038
ZNF66	7617	-0.940322	0.0219182
B9D2	80776	-0.528077	0.0220076
HCG27	253018	-3.94671	0.0220076
MYL12B	103910	-0.507624	0.0220517
CLDND2	125875	1.24588	0.0220706
WDFY3-AS2	404201	-1.24198	0.0220706
PPP1CB	5500	-0.955172	0.0222622
EXT2	2132	0.591882	0.0223541
NIBAN1	116496	-1.10204	0.022362
H4C6	8361	1.16892	0.0225509
CTSZ	1522	-0.496115	0.0226608
SENP6	26054	-0.462959	0.0227265
KPNA2	3838	0.994192	0.0227668
ZWINT	11130	2.07689	0.0230605
OLR1	4973	2.5306	0.0231212
KANSL1	284058	3.13434	0.0231212
PLEK2	26499	-1.55334	0.0231575
XRCC4	7518	-0.83421	0.0238636
CHRNA10	57053	-0.910336	0.0238636
ARPIN	348110	-1.4912	0.0240194
TTLL3	26140	-0.603783	0.0242471
CCNJL	79616	-1.26307	0.0242471
NCAPG2	54892	0.874295	0.0246409
MCM2	4171	1.26074	0.0246934
TNFRSF8	943	-0.995759	0.0247499
NLRP12	91662	-0.983245	0.0248134
BLK	640	1.29781	0.0249013
KLHDC8B	200942	1.97666	0.0249013
CDCA8	55143	1.48951	0.0250582
BMP2K	55589	-0.621254	0.0251572
GZMB	3002	2.03024	0.0252002
DPY19L3	147991	-1.21012	0.0253187
S100A12	6283	-1.77235	0.0253777
PGM2L1	283209	-0.830034	0.0254322
TMEM182	130827	1.19571	0.0254587
SLC46A3	283537	-0.665887	0.0256768
TGOLN2	10618	-0.481397	0.0259108
BTG3	10950	1.17077	0.0259553
GRAMD1B	57476	1.37455	0.0259983
SEMA3C	10512	-0.916234	0.0263876
XRN2	22803	-0.801535	0.0264285
NLRP1	22861	-0.526264	0.0264285
CNPPD1	27013	-1.20858	0.0264657
CDC25A	993	2.24752	0.0264712
UBQLNL	143630	2.30537	0.0264712
SGMS2	166929	-1.07886	0.0266723
CDC6	990	1.18576	0.0266746
GLDC	2731	2.15844	0.0266746
H1-3	3007	1.1211	0.0266746
KCNN3	3782	1.95061	0.0266746
SLC2A5	6518	2.10887	0.0266746
TNFRSF10C	8794	-0.877693	0.0266746
WDR25	79446	0.788856	0.0266746
B3GALNT2	148789	0.590338	0.0266746
CLEC4C	170482	-1.79761	0.0266746
MCM8	84515	0.766318	0.0269067
SNX18	112574	-0.912469	0.0269067
TRIM62	55223	0.663866	0.0271728
CDIN1	84529	1.09219	0.0272078
H2BC12	85236	0.73909	0.0273132
KLHDC7B	113730	1.56089	0.0273666
PPM1K-DT	105369192	3.22575	0.02764
AHR	196	-0.62474	0.0279326
GBP4	115361	1.6864	0.0281653
GLIPR1	11010	-0.649452	0.0282295
B3GAT1	27087	1.49813	0.0282295
PNPLA2	57104	-1.05069	0.0287048
TAX1BP1	8887	-0.560818	0.0287517
EXT1	2131	-0.96856	0.0288211
SPON2	10417	1.49442	0.0288211
GPR162	27239	-1.17445	0.0288211
SLC39A14	23516	1.32965	0.0288373
LAP3	51056	1.5927	0.0288373
ATP10A	57194	1.2316	0.0288373
CREB3L2	64764	0.711329	0.0288373
CMTM2	146225	-1.08424	0.0288373
PPM1D	8493	-0.503238	0.0290171
IRAG1	10335	-1.1921	0.0292049
LETM2	137994	0.943238	0.0292049
COG7	91949	0.490558	0.0293771
LRRC1	55227	1.24771	0.0293791
PPM1M	132160	-0.886703	0.029394
AMDHD2	51005	0.947401	0.0294611
HPGD	3248	-2.63076	0.0298537
PLXNB2	23654	-0.832786	0.0298537
ZDHHC21	340481	0.810755	0.0298623
FLOT2	2319	-0.983968	0.0300299
TOGARAM2	165186	1.05611	0.0300299
MKI67	4288	1.34657	0.0301385
INVS	27130	0.494831	0.0301385
ZNF876P	642280	2.18943	0.0301385
H2AC7	3013	1.08003	0.0301524
PLA2G4A	5321	-0.733309	0.0301524
CSF1R	1436	-0.966154	0.0304432
FANCG	2189	1.04032	0.0304432
CISD2	493856	-1.49296	0.0304432
ISOC2	79763	0.99035	0.0306374
JAZF1	221895	-0.995495	0.0306842
PIK3CD	5293	-0.539909	0.0309744
PINX1	54984	0.910009	0.0309744
COMMD4	54939	0.941952	0.0310392
MPEG1	219972	-0.789342	0.0310853
WAPL	23063	-0.346347	0.0311257
STK10	6793	-0.507022	0.0313585
PINK1	65018	-0.883779	0.0313585
SLC7A8	23428	-1.73505	0.0316267
LPAL2	80350	1.45454	0.0317638
SHCBP1	79801	1.61901	0.0320037
COL4A4	1286	0.973955	0.0321113
SMC2	10592	1.24373	0.0321846
PATL2	197135	0.97746	0.0323537
HK1	3098	-0.873028	0.0324112
SMTNL1	219537	2.41183	0.0324112
ADAM10	102	-0.471511	0.0324132
SLC15A3	51296	-0.800177	0.0324132
RTN4	57142	-0.632475	0.0324132
ZNF776	284309	-0.629851	0.032965
METTL9	51108	-1.01532	0.0331604
PCBP2	5094	-0.549001	0.0333053
SMPD3	55512	-1.72723	0.0333053
SLC41A1	254428	1.03129	0.0333053
SYK	6850	-0.744987	0.0333593
HEMK1	51409	0.836326	0.0335568
TIMELESS	8914	1.09672	0.0336363
TRIB3	57761	0.973825	0.0336363
MILR1	284021	-0.977314	0.0336818
CDK1	983	1.80365	0.0339719
ARHGAP15	55843	-0.697693	0.0339719
C11orf80	79703	0.694878	0.0340983
CENPC	1060	0.494617	0.0341213
CAPZB	832	-0.554434	0.0344675
NUCB1	4924	-0.670448	0.0347493
UBXN11	91544	-0.63933	0.0349148
PVR	5817	-1.09059	0.035064
SLC25A37	51312	-1.16993	0.0353108
CPVL	54504	-0.895674	0.035576
ERP27	121506	-0.769373	0.0357384
STOML1	9399	1.37392	0.0358153
MOSPD1	56180	-1.03333	0.0358627
HEPACAM2	253012	-1.60721	0.0358627
NUP98	4928	-0.546992	0.0359928
PRKAR1A	5573	-0.714022	0.0359928
USP28	57646	0.770168	0.0360059
PKNOX1	5316	-0.641266	0.0360136
SEMA4F	10505	1.02455	0.0360136
RCBTB2	1102	-0.512501	0.0360772
ILRUN	64771	0.488985	0.0363189
CD1D	912	-0.712858	0.0365262
ITGB2	3689	-0.79124	0.0365262
CCRL2	9034	1.06794	0.0365262
NME7	29922	0.8484	0.0366173
NINJ2	4815	-0.981291	0.0366538
PIGC	5279	-1.00008	0.0366538
PYGL	5836	-1.14096	0.0366538
NME8	51314	-1.05554	0.0366538
ABHD12B	145447	-1.12545	0.0366538
EVI5	7813	-0.630254	0.0366837
HOMER2	9455	0.642687	0.0366837
TK1	7083	1.1508	0.0368172
TBL1XR1	79718	-0.622993	0.0368172
UVRAG	7405	0.460991	0.0368217
MICAL2	9645	-1.00293	0.0368217
METTL4	64863	0.657382	0.0368615
HSDL2	84263	-0.809617	0.0368615
AKT1S1	84335	-0.858206	0.0368615
CLDN15	24146	0.597532	0.0369694
DBNL	28988	-0.510869	0.0369694
MASTL	84930	0.703971	0.037051
SEC11C	90701	0.956314	0.037051
ZC3H12A-DT	728431	1.10627	0.037051
DIS3L	115752	0.78485	0.0371014
ZNF365	22891	1.73555	0.0372195
ZNF365	22891	1.73555	0.0372195
RAPGEF5	9771	1.62897	0.0373922
NSMCE2	286053	0.44645	0.0375256
RIOK3	8780	-1.36834	0.0376881
SGTB	54557	-0.711562	0.0376881
CCDC47	57003	-0.348553	0.0376881
ANGPT2	285	0.807633	0.0377153
RAD54L	8438	1.6108	0.0384755
DIPK2A	205428	-0.461693	0.0384755
CHEK1	1111	1.20806	0.0387177
PSMB7	5695	-0.375717	0.0387177
PDZD4	57595	1.31189	0.0387177
UBAP1L	390595	0.798084	0.0387177
H2BC13	8340	1.95979	0.0388871
ABCC5	10057	-0.661794	0.0389091
ARPC3	10094	-0.533439	0.0389091
RAB10	10890	-0.436776	0.0389091
FBXO5	26271	1.1216	0.0389091
PLP2	5355	-0.846888	0.0389699
SCAP	22937	-0.481345	0.0389699
DSE	29940	-0.928039	0.0389699
LRRC25	126364	-0.770459	0.0389699
SIRPA	140885	-0.907631	0.0391616
NARF	26502	-0.672987	0.0398538
CLUHP3	100132341	1.13316	0.0398778
ADGRE3	84658	-1.18603	0.0399084
CASP10	843	0.654585	0.0399918
ATP6V1C1	528	-0.942541	0.0400921
GSK3A	2931	-0.428271	0.0400921
ZNF565	147929	1.29332	0.0400921
NRG1	3084	-1.48312	0.0401475
CHP1	11261	-0.809217	0.0405377
ACSS3	79611	-1.01159	0.0405639
DDR2	4921	1.59123	0.0410393
RNF103	7844	-0.529112	0.0410393
PABIR1	116224	-0.426861	0.0410393
PLK4	10733	1.17469	0.041276
WEE1	7465	0.900291	0.0414695
GPR132	29933	-0.586847	0.0414695
SIDT1	54847	1.03475	0.0414695
SDC1	6382	2.05816	0.041544
MCEMP1	199675	-1.5596	0.041544
ABCB8	11194	0.620955	0.0417701
CYHR1	50626	-0.321616	0.0417701
FAM185A	222234	0.67136	0.0418001
KDM3A	55818	-0.321575	0.0418313
PLCB2	5330	-0.557097	0.0418867
FZD3	7976	0.937756	0.0418867
VGLL4	9686	0.526794	0.0418867
ZCCHC2	54877	1.4169	0.0418867
COLGALT1	79709	-0.963962	0.0418867
ASPM	259266	1.15575	0.0418867
SP140	11262	1.24774	0.0419391
ATPSCKMT	134145	0.706052	0.0419391
P2RX5	5026	1.04792	0.042121
AUTS2	26053	1.1277	0.042121
WDR76	79968	1.02334	0.042121
ESCO2	157570	1.24842	0.042121
YPEL4	219539	1.37606	0.0421622
PHKA1	5255	2.35366	0.0422347
EIF2AK3	9451	0.764554	0.0422347
S100A8	6279	-1.12206	0.0424751
E2F5	1875	0.989809	0.0425908
TOP3A	7156	-0.463815	0.0426253
PSMF1	9491	-0.971555	0.0426253
UVSSA	57654	-0.783842	0.0426253
EIF1	10209	-0.725338	0.0427474
PGM2	55276	-0.708499	0.0432192
NET1	10276	0.978732	0.0432798
RNF44	22838	-0.572489	0.0432798
TMPPE	643853	-0.488163	0.0433849
PLEKHM1	9842	2.90957	0.0438376
SUSD3	203328	0.881492	0.0438376
CD36	948	-0.463357	0.043917
H1-4	3008	0.680613	0.0440017
PPM1F	9647	-0.715906	0.0440439
SPDYC	387778	2.26747	0.0440439
CCDC194	110806280	2.5985	0.0443302
FANCE	2178	1.17598	0.0445939
RTN3	10313	-0.819144	0.0445939
NR3C1	2908	-0.479415	0.044769
MCM5	4174	0.779014	0.044769
IFITM3	10410	1.53944	0.044769
MYCL	4610	-0.872851	0.0453038
PTGDS	5730	1.9755	0.0453038
CD33	945	-0.594302	0.0453565
SLC29A1	2030	-1.03216	0.045413
IMPDH1	3614	-0.824357	0.0455152
TKTL1	8277	1.59701	0.0455152
ANKRD36C	400986	0.877848	0.0455152
BCL7A	605	1.19235	0.0455591
TPM3	7170	-0.506161	0.0456605
TACC3	10460	-0.491497	0.0458198
CDC34	997	-1.1876	0.0459204
DEFA4	1669	3.23142	0.0459204
FUT8	2530	0.84496	0.0459204
HELLS	3070	1.01987	0.0459204
DCTPP1	79077	0.977036	0.0459204
IMPA2	3613	-1.05565	0.045974
MBNL3	55796	-1.6316	0.045974
TPPP	11076	0.970686	0.0461676
LEPROT	54741	-0.456535	0.0461676
GIPC3	126326	1.73637	0.0461676
SCFD2	152579	0.795571	0.0461676
ASB8	140461	-0.450315	0.0461681
TEPSIN	146705	-0.450928	0.0462539
SASS6	163786	0.550155	0.0462539
COTL1	23406	-0.618862	0.0462966
HMGXB3	22993	0.52257	0.0466354
TAS2R40	259286	-1.80651	0.0466354
DHCR24	1718	1.19975	0.0466968
PCYT1A	5130	-0.852798	0.0466968
RRAGA	10670	-0.405574	0.0466968
PSAT1	29968	1.46154	0.0466968
LAX1	54900	1.16016	0.0466968
LCP1	3936	-0.671693	0.0467623
MYADM	91663	-0.816009	0.0474924
SMAD2	4087	-0.231767	0.0475425
PPP2R1B	5519	0.527233	0.0475425
PNRC1	10957	-0.695685	0.047821
CLIC3	9022	2.0551	0.0478795
TMEM184B	25829	0.505541	0.0479509
EDIL3	10085	-2.96953	0.0479695
IDI1	3422	-1.23568	0.0481061
PPP3CB	5532	-0.312841	0.0481061
BTF3	689	-0.825232	0.0481851
IRAG2	4033	-0.492978	0.0485477
YY1AP1	55249	-0.48408	0.0487343
RHOA	387	-0.630831	0.0487787
ICAM3	3385	-0.635911	0.0489518
SYNPO2	171024	1.59263	0.0489978
PLA2G7	7941	-1.25567	0.049008
C19orf38	255809	-0.837299	0.049008
BCL2L13	23786	-0.436983	0.0492532
GOLGA7	51125	-0.495165	0.0492532
CCNF	899	1.04703	0.0492577
HLA-DMA	3108	-3.37886	0.0492577
HNRNPH2	3188	-0.620701	0.0492577
IFNAR1	3454	-0.639211	0.0492577
RAD23A	5886	-1.25655	0.0492577
RNF14	9604	-0.887532	0.0492577
TRAF4	9618	0.992864	0.0492577
FBXO30	84085	-0.746649	0.0492577
DIPK1A	388650	1.11395	0.0493353
RMC1	29919	-0.353377	0.0498217
RAP2B	5912	-0.352668	0.0498955

## Sheet: GSE161731 COVID vs CTL
geneSymbol	geneEntrezID	log2FoldChange	padj
FBXW7	55294	-1.05315	1.33664e-13
NEAT1	283131	-1.36258	1.33664e-13
AKT2	208	0.563487	3.05049e-13
DMXL2	23312	-1.75547	8.34034e-13
MBNL1	4154	-1.54916	8.46728e-13
FAM172A	83989	-1.11153	8.46728e-13
SMURF2	64750	-0.766853	8.46728e-13
RPL39	6170	-1.93253	8.46728e-13
SENP7	57337	-1.24569	1.15665e-12
RNF40	9810	0.840617	1.54459e-12
SYNE2	23224	-1.55874	1.75965e-12
MAPK8	5599	-0.817039	2.22213e-12
ZNF213	7760	0.906779	4.19928e-12
SRPK2	6733	-0.991319	8.71532e-12
AGPAT1	10554	0.945124	8.87721e-12
SUMF1	285362	-0.646825	9.71133e-12
ATP11C	286410	-1.13912	1.0268e-11
GRK6	2870	0.618166	1.13512e-11
STRN3	29966	-1.4012	1.56989e-11
ZDHHC17	23390	-1.1147	1.57113e-11
RABGAP1L	9910	-0.712201	3.03664e-11
WBP2	23558	0.859926	8.12051e-11
PDE3B	5140	-1.22548	1.16897e-10
HERC4	26091	-0.814347	1.48238e-10
ARF1	375	0.633015	1.82463e-10
UBE2E2	7325	-1.12534	1.91344e-10
TNFAIP8	25816	-0.647394	1.91344e-10
KMT2C	58508	-1.06797	1.91344e-10
NPLOC4	55666	0.420029	2.01529e-10
RAB35	11021	0.577247	2.10253e-10
RPS24	6229	-1.91588	2.71709e-10
VTI1A	143187	-0.735827	2.71709e-10
RELA	5970	0.663014	2.71709e-10
PRKAG2	51422	-0.656054	3.12251e-10
FRS2	10818	-0.968534	3.12251e-10
ZCCHC7	84186	-0.964204	3.25598e-10
FURIN	5045	0.984822	3.35509e-10
EVI5	7813	-1.34866	3.6236e-10
ITPR2	3709	-1.04112	3.6236e-10
MPHOSPH10P1	643802	-1.43063	4.17915e-10
CCDC71	64925	0.711246	5.17467e-10
PAN3	255967	-0.986941	5.17467e-10
GTDC1	79712	-0.942095	6.04518e-10
ZSWIM6	57688	-0.99739	6.34624e-10
GAS5	60674	-1.14573	7.27823e-10
IMMP2L	83943	-1.47226	9.21211e-10
RICTOR	253260	-1.34776	1.05188e-09
VPS13C	54832	-1.58347	1.05188e-09
NFYB	4801	-1.43479	1.36743e-09
DNM2	1785	0.511998	1.39716e-09
NEK7	140609	-1.2462	1.43029e-09
TMEM184B	25829	0.707176	1.43029e-09
IFI27	3429	4.30376	1.58584e-09
CYHR1	50626	0.544454	1.59306e-09
E2F4	1874	0.592215	1.669e-09
DIP2B	57609	-0.95254	1.82701e-09
CACNA1I	8911	1.02081	2.24586e-09
DMXL1	1657	-0.868565	2.38119e-09
PDE7A	5150	-1.28442	2.43562e-09
KEAP1	9817	0.639587	2.43562e-09
PPP6R1	22870	0.621184	2.45262e-09
EXOC7	23265	0.459305	2.63131e-09
HNMT	3176	-1.23675	2.81141e-09
CLK1	1195	-1.15923	2.86962e-09
PKN2	5586	-1.17432	2.97186e-09
LRMDA	83938	-1.53854	3.03099e-09
R3HDM2	22864	-0.800567	3.03099e-09
VPS13B	157680	-0.965014	3.10682e-09
UTRN	7402	-1.01181	3.45202e-09
SQSTM1	8878	0.630969	3.91982e-09
GAB1	2549	-1.04531	3.95137e-09
GNAQ	2776	-0.985515	3.95137e-09
SH3BP5L	80851	0.735082	4.33088e-09
SLC7A5	8140	1.42695	4.38235e-09
SGK3	23678	-0.621036	5.14417e-09
ATM	472	-1.13603	6.3533e-09
H1-0	3005	1.3538	6.55431e-09
SRGAP2B	647135	-1.19145	6.76286e-09
CCDC91	55297	-0.952208	7.29196e-09
CALM3	808	0.649641	7.50329e-09
TOLLIP	54472	0.679305	8.06989e-09
ANKRD44	91526	-0.767331	8.14202e-09
TBL1XR1	79718	-0.903057	8.15145e-09
RARS2	57038	-0.64188	8.26182e-09
POLDIP3	84271	0.474425	8.70686e-09
SSBP2	23635	-0.666789	8.81673e-09
BAZ2B	29994	-1.06571	9.1381e-09
ZNF708	7562	-1.29208	9.44017e-09
ZNF148	7707	-0.74303	9.67515e-09
APC2	10297	0.676747	9.97216e-09
MYCBP2	23077	-1.09317	1.06546e-08
ZNF644	84146	-0.936884	1.07956e-08
EHD1	10938	0.78159	1.09096e-08
PPP1R18	170954	0.779792	1.11761e-08
LCOR	84458	-0.792987	1.13347e-08
WDTC1	23038	0.653682	1.18853e-08
JMJD1C	221037	-1	1.18896e-08
CBX6	23466	0.480596	1.18896e-08
SNX13	23161	-0.930069	1.23043e-08
PCMTD1	115294	-0.920135	1.24624e-08
NCOA2	10499	-0.989658	1.26601e-08
BAP1	8314	0.506852	1.31277e-08
SMCHD1	23347	-1.28675	1.3746e-08
ZNF638	27332	-0.603482	1.3799e-08
RETREG2	79137	0.730857	1.40567e-08
STAG1	10274	-0.863816	1.48327e-08
RNF26	79102	0.730141	1.51729e-08
COMMD6	170622	-1.65899	1.51729e-08
RPL11	6135	-1.31608	1.55845e-08
DEF6	50619	0.510482	1.80645e-08
TMEM250	90120	0.622705	1.8506e-08
TAOK1	57551	-0.674698	1.87781e-08
SDF4	51150	0.520283	1.88215e-08
SRGAP2C	653464	-1.1448	1.88215e-08
GIMAP2	26157	-0.835095	1.88215e-08
BRWD1	54014	-0.884617	1.88215e-08
ARHGAP30	257106	0.552163	1.89169e-08
RPS3A	6189	-2.07574	1.89169e-08
LINC01435	103695365	-1.30803	1.89169e-08
ZDHHC5	25921	0.509705	1.89169e-08
ALKBH5	54890	0.446097	1.89169e-08
DOCK11	139818	-0.558559	1.89169e-08
LPP	4026	-0.923884	1.9437e-08
RABGGTB	5876	-0.794116	2.01321e-08
WDPCP	51057	-0.973811	2.20481e-08
CDC42SE2	56990	-0.523985	2.20481e-08
ARHGAP45	23526	0.538467	2.20481e-08
AGTPBP1	23287	-0.801612	2.33173e-08
LRBA	987	-0.745355	2.41085e-08
DPF2	5977	0.492386	2.77289e-08
DENND6A	201627	-0.766129	2.81674e-08
HDLBP	3069	0.589429	2.83791e-08
RAC2	5880	0.701507	2.9148e-08
ZFYVE16	9765	-1.00656	2.997e-08
RAP1B	5908	-0.777453	3.09026e-08
EVI5L	115704	0.619902	3.16378e-08
AGAP2	116986	0.535753	3.24174e-08
NR1H2	7376	0.702194	3.39206e-08
GABRB3	2562	-1.55108	3.52168e-08
PKMYT1	9088	2.30874	3.53295e-08
CHD9	80205	-0.926124	3.54718e-08
LRRC59	55379	0.794638	3.54718e-08
PPIL3	53938	-0.820855	3.73329e-08
H2BC12	85236	1.38329	3.78338e-08
RFX3	5991	-0.953114	3.8408e-08
TADA3	10474	0.657126	4.07294e-08
ATP8A1	10396	-0.851021	4.22859e-08
ZFC3H1	196441	-0.720473	4.38022e-08
ECHDC1	55862	-0.719282	4.72063e-08
MLLT10	8028	-0.64526	4.83227e-08
AP1S2	8905	-0.913645	4.94896e-08
NACC1	112939	0.685068	5.24468e-08
TAFA2	338811	-1.01144	5.31686e-08
ZBTB7B	51043	0.655501	5.41243e-08
TCF12	6938	-0.714924	5.42874e-08
NATD1	256302	1.08288	5.54807e-08
SRSF4	6429	0.39612	5.55181e-08
MARCHF1	55016	-0.907592	5.55181e-08
CAMK2D	817	-0.880249	5.59964e-08
WDR1	9948	0.54204	5.80028e-08
P4HB	5034	0.634763	5.80028e-08
FZR1	51343	0.551081	5.88803e-08
HSF1	3297	0.575061	5.95285e-08
GNAS	2778	0.741318	5.95285e-08
ZNF865	100507290	0.571794	5.97677e-08
ILRUN	64771	0.432636	6.06789e-08
A2M	2	-2.05286	6.22876e-08
TRIOBP	11078	0.721033	6.25831e-08
IRAK1	3654	0.535775	6.25831e-08
TRAF3IP2-AS1	643749	-1.01883	6.34284e-08
SRPRA	6734	0.527184	6.38391e-08
TTBK2	146057	-1.1326	6.38391e-08
CANT1	124583	0.710377	6.38391e-08
KLHDC7B	113730	1.40929	6.38391e-08
PINK1	65018	1.13765	6.42436e-08
MALAT1	378938	-1.62278	6.71608e-08
TNRC6B	23112	-0.688817	6.74665e-08
TMCC1	23023	-0.994093	6.85177e-08
GTF2F2	2963	-0.783473	7.2426e-08
CTSB	1508	0.887041	7.31361e-08
OPRL1	4987	1.02299	7.36197e-08
CAMKMT	79823	-0.825867	7.78605e-08
MCU	90550	-0.739261	7.79646e-08
SLC10A7	84068	-0.971943	7.84014e-08
GPKOW	27238	0.650902	8.04332e-08
TNFRSF1B	7133	0.649546	8.66179e-08
CTDP1	9150	0.60904	8.84205e-08
JMY	133746	-0.903372	8.877e-08
EIF4A2	1974	-0.647197	9.61503e-08
BDP1	55814	-0.981666	9.61503e-08
ERBIN	55914	-0.866011	9.68606e-08
COG5	10466	-0.582617	9.68606e-08
GUCD1	83606	0.621687	9.8365e-08
ATG9A	79065	0.756143	9.99354e-08
SH3GL1	6455	0.536877	1.01075e-07
CLEC2B	9976	-1.35423	1.01488e-07
BBS9	27241	-0.96473	1.05946e-07
ESAM	90952	1.53097	1.09075e-07
IPMK	253430	-1.17958	1.12342e-07
MAP7D1	55700	0.651145	1.13208e-07
FBXW11	23291	-0.640805	1.15182e-07
BIRC6	57448	-0.618962	1.1725e-07
KIAA1109	84162	-0.984334	1.1725e-07
MTMR3	8897	-1.29113	1.20441e-07
NR2C2	7182	-0.666144	1.25495e-07
RPL34	6164	-2.11491	1.29072e-07
FRY	10129	-0.747707	1.33384e-07
CEP85L	387119	-1.05322	1.36088e-07
RPL31	6160	-2.08357	1.36502e-07
SPATA5	166378	-0.980835	1.37059e-07
EEF1B2	1933	-1.25339	1.37201e-07
PPP6R3	55291	-0.633534	1.38595e-07
VRK3	51231	0.4763	1.38975e-07
WDR89	112840	-0.874159	1.39955e-07
COP1	64326	-0.756135	1.44511e-07
SASH3	54440	0.585613	1.45868e-07
TNIP1	10318	0.831676	1.49653e-07
DAXX	1616	0.526915	1.49653e-07
PARP8	79668	-0.578867	1.50461e-07
CLNS1A	1207	-0.544634	1.50461e-07
NR3C1	2908	-0.662906	1.50495e-07
RPS6KA5	9252	-0.94022	1.50495e-07
IGF1R	3480	-1.1688	1.60927e-07
DYM	54808	-0.539881	1.63375e-07
DNAJB14	79982	-1.06321	1.70395e-07
XKR6	286046	-0.80355	1.72485e-07
LINC03009	100133091	-0.842585	1.72798e-07
ZNF292	23036	-1.20523	1.74631e-07
SENP6	26054	-0.73486	1.78302e-07
SPRYD3	84926	0.546531	1.78302e-07
ATE1	11101	-0.697747	1.82472e-07
NDRG1	10397	0.575868	1.83765e-07
SLC8A1	6546	-1.5139	1.88734e-07
MED13L	23389	-0.830452	1.88734e-07
CNOT6L	246175	-0.661063	1.94284e-07
VAV3	10451	-0.786957	1.94808e-07
SCLT1	132320	-1.12835	1.94808e-07
ATXN7L3	56970	0.448167	1.9535e-07
CCDC7	79741	-1.18414	1.99902e-07
TMEM127	55654	0.634295	2.03701e-07
PPP1R11	6992	0.628872	2.03701e-07
HMGN3	9324	-0.661587	2.06396e-07
CYB5R3	1727	0.749212	2.16897e-07
PLIN3	10226	0.901123	2.22071e-07
COMMD10	51397	-0.95374	2.31125e-07
SNX10	29887	-1.13899	2.31125e-07
MPP7	143098	-0.737377	2.32319e-07
ZNF407	55628	-0.66201	2.32321e-07
MYBL2	4605	2.16399	2.35881e-07
DDA1	79016	0.485673	2.3657e-07
RPS15A	6210	-1.56105	2.42387e-07
SUCLG2	8801	-0.62625	2.50794e-07
YWHAH	7533	0.710012	2.50794e-07
BTF3L4	91408	-0.62037	2.509e-07
SHC1	6464	0.494314	2.509e-07
DAP	1611	0.600001	2.509e-07
GKAP1	80318	-0.931291	2.52201e-07
VPS50	55610	-0.777678	2.55287e-07
TSC22D4	81628	0.582848	2.58126e-07
CHMP4B	128866	0.571011	2.62786e-07
EEF1A1	1915	-0.807054	2.67278e-07
SMG1P5	595101	-0.654281	2.68705e-07
SLMAP	7871	-0.670359	2.7036e-07
ISG20L2	81875	0.40804	2.76125e-07
PGAM1	5223	0.620803	2.87199e-07
ZBTB7A	51341	0.470533	2.87866e-07
ADD1	118	0.482735	2.92628e-07
FADD	8772	0.901991	2.99774e-07
MGAT1	4245	0.629377	3.0117e-07
IPO13	9670	0.534662	3.07861e-07
ALCAM	214	-1.07604	3.07861e-07
CHMP1A	5119	0.654114	3.07861e-07
CDK16	5127	0.437891	3.07861e-07
OSBPL8	114882	-1.00133	3.09854e-07
ZNF646	9726	0.636089	3.09854e-07
FRYL	285527	-0.758181	3.12077e-07
WDR70	55100	-0.530189	3.18871e-07
PCIF1	63935	0.563516	3.18871e-07
HDAC5	10014	0.592789	3.2456e-07
CDK17	5128	-0.957212	3.26139e-07
RPS7	6201	-1.82982	3.34112e-07
ZNF430	80264	-0.894712	3.35551e-07
SUPT3H	8464	-0.958041	3.43027e-07
TOMM7	54543	-1.25353	3.45659e-07
TPK1	27010	-0.799802	3.48699e-07
SBF2	81846	-1.17302	3.61503e-07
CHIC1	53344	-1.25289	3.73099e-07
ATP2A3	489	0.474385	3.75367e-07
SLC35C1	55343	0.607494	3.79004e-07
MON2	23041	-0.724265	3.79004e-07
LINC01362	103283057	-0.981892	3.83282e-07
TPM3	7170	0.49554	3.89407e-07
LMNB2	84823	0.584127	3.90089e-07
ATG10	83734	-0.87043	3.97613e-07
PLCB1	23236	-1.14828	4.09664e-07
ADK	132	-0.960651	4.20624e-07
MAP2K3	5606	0.821436	4.34699e-07
PRKCE	5581	-1.14869	4.3767e-07
SURF4	6836	0.42705	4.3837e-07
PEAK1	79834	-0.636755	4.39907e-07
TOMM20	9804	-0.578068	4.45969e-07
ZNF124	7678	-0.896905	4.54027e-07
RPN1	6184	0.485987	4.54027e-07
CDKAL1	54901	-0.767699	4.54027e-07
FBXO11	80204	-0.687765	4.7016e-07
CLK4	57396	-0.992773	4.7016e-07
LSM8	51691	-0.974889	4.94894e-07
TFE3	7030	0.694095	4.94894e-07
GPATCH2	55105	-0.907604	5.06617e-07
JUN	3725	0.883852	5.15541e-07
MUL1	79594	0.650465	5.20294e-07
ZER1	10444	0.770079	5.36992e-07
ABHD4	63874	0.68097	5.4629e-07
DDX23	9416	0.439812	5.50555e-07
ATR	545	-0.701081	5.51283e-07
WDR49	151790	-1.66454	5.59516e-07
AHCYL2	23382	-0.588263	5.71486e-07
PNPLA2	57104	0.729611	5.73659e-07
SMIM14	201895	-0.872058	5.84283e-07
TRIM8	81603	0.600213	5.84283e-07
PPP2R5E	5529	-0.53643	5.84283e-07
RIC8A	60626	0.525932	5.84715e-07
PLAGL1	5325	-0.761902	5.9021e-07
NLRP12	91662	0.800758	6.00004e-07
MBD5	55777	-0.922874	6.16784e-07
MCUB	55013	-0.582384	6.17479e-07
METTL15	196074	-0.881154	6.18508e-07
MKNK2	2872	0.597862	6.18845e-07
RALGPS2	55103	-0.949436	6.21109e-07
CDKN1A	1026	1.24875	6.21654e-07
KRCC1	51315	-0.761684	6.23331e-07
ROCK2	9475	-0.738416	6.24583e-07
KLHDC8B	200942	1.2468	6.28724e-07
MYO1C	4641	0.590507	6.39212e-07
PTP4A3	11156	0.84714	6.43723e-07
TET2	54790	-1.08771	6.63344e-07
SRF	6722	0.531141	6.63344e-07
TMEM135	65084	-1.21687	6.70033e-07
ARHGAP15	55843	-0.890274	6.71137e-07
YAF2	10138	-0.841942	6.71137e-07
SLC16A7	9194	-1.09352	6.73735e-07
SMG1	23049	-0.890309	6.73735e-07
HIPK3	10114	-0.905758	6.79179e-07
TRPM7	54822	-0.810384	6.8292e-07
IQGAP2	10788	-0.71651	6.92906e-07
HNRNPAB	3182	0.547784	6.97111e-07
APEX2	27301	0.491381	6.97111e-07
NLK	51701	-0.690525	7.03506e-07
TPT1	7178	-1.37654	7.17865e-07
RAD51B	5890	-0.771633	7.20617e-07
RXRA	6256	0.656176	7.32032e-07
BTAF1	9044	-0.88301	7.35215e-07
FAM13B	51306	-0.6912	7.6709e-07
VPS29	51699	-0.592953	7.6709e-07
ABCD3	5825	-0.800828	7.79173e-07
LMNA	4000	0.97691	7.92263e-07
CDK19	23097	-0.815998	7.92307e-07
TBC1D10B	26000	0.577225	8.06772e-07
MED13	9969	-0.719492	8.06772e-07
SLC4A7	9497	-0.999588	8.20552e-07
TOX4	9878	0.433745	8.33103e-07
MAZ	4150	0.566412	8.78694e-07
USP15	9958	-0.87973	9.05459e-07
RNU1-1	26871	-2.13061	9.08296e-07
RNVU1-7	26864	-2.13828	9.08296e-07
ZNF107	51427	-1.13471	9.12527e-07
TRAPPC13	80006	-0.873315	9.27593e-07
RNVU1-18	26863	-2.12783	9.51531e-07
ARL15	54622	-1.10526	9.51531e-07
EMD	2010	0.552798	9.53345e-07
PLOD1	5351	0.816577	9.56359e-07
ITPR1	3708	-0.81178	9.61283e-07
RANBP3	8498	0.352624	9.91805e-07
NBPF19	101060226	-0.508498	1.0004e-06
ZNF280D	54816	-1.30845	1.00345e-06
VASP	7408	0.730925	1.00345e-06
MIB1	57534	-0.876204	1.01685e-06
TGM2	7052	1.7169	1.01729e-06
PFDN5	5204	-1.16123	1.02232e-06
NAIF1	203245	0.563009	1.02294e-06
FBXL17	64839	-0.986517	1.02588e-06
NFE2L1	4779	0.53475	1.0505e-06
KXD1	79036	0.508199	1.0505e-06
KIF3C	3797	0.843612	1.05844e-06
C1GALT1	56913	-0.934498	1.05844e-06
ZZZ3	26009	-0.761324	1.0641e-06
ARHGDIA	396	0.684928	1.08499e-06
GNAI2	2771	0.620169	1.11184e-06
LRP10	26020	0.762918	1.11212e-06
NKIRAS2	28511	0.577699	1.16735e-06
ACTG1	71	0.513493	1.2178e-06
SNAP47	116841	0.506337	1.2278e-06
TMX3	54495	-1.01466	1.2278e-06
TRAF7	84231	0.52631	1.23301e-06
CERKL	375298	-0.906588	1.2368e-06
ABCD2	225	-1.20325	1.2368e-06
ZNF277	11179	-1.25758	1.27806e-06
TMBIM6	7009	0.431951	1.31655e-06
FAXDC2	10826	1.71454	1.32046e-06
RBM38	55544	1.61057	1.32315e-06
ZNF117	51351	-1.15654	1.34427e-06
HS1BP3	64342	0.624492	1.35023e-06
PIM2	11040	0.526295	1.35023e-06
RNF169	254225	-1.35082	1.35403e-06
PIGT	51604	0.47049	1.35934e-06
POT1	25913	-0.693499	1.38979e-06
PIBF1	10464	-0.866329	1.39319e-06
EIF4A3	9775	0.591211	1.39964e-06
RNU4-2	26834	-3.73485	1.41111e-06
PRCC	5546	0.458422	1.42186e-06
CARM1	10498	1.17879	1.44678e-06
METTL7B	196410	4.47214	1.45069e-06
PSMD11	5717	0.370239	1.45593e-06
SMARCD2	6603	0.514984	1.49198e-06
WDR75	84128	-0.587064	1.49365e-06
GALNT11	63917	-0.535819	1.49365e-06
USP34	9736	-0.587603	1.53002e-06
SEM1	7979	-0.957145	1.53002e-06
FERMT3	83706	0.732163	1.55094e-06
PPM1B	5495	-0.514643	1.55931e-06
ORMDL1	94101	-0.719297	1.56023e-06
MGAT4B	11282	0.557762	1.5772e-06
ANAPC10	10393	-1.12337	1.58802e-06
MLLT3	4300	-0.854966	1.61293e-06
TTC28-AS1	284900	-1.00986	1.61776e-06
HMGA1	3159	0.683821	1.62562e-06
VAC14	55697	0.479471	1.62562e-06
SMG5	23381	0.62688	1.63152e-06
AOPEP	84909	-0.748154	1.63152e-06
MTG2	26164	0.466605	1.64767e-06
ARFIP1	27236	-0.742616	1.65456e-06
STK3	6788	-1.16062	1.67669e-06
H2AX	3014	0.889679	1.67669e-06
RALA	5898	-0.536488	1.70527e-06
CHPF	79586	1.27252	1.72833e-06
TRIM33	51592	-0.565816	1.73854e-06
SMAP1	60682	-0.620899	1.76552e-06
RPL6	6128	-0.85331	1.78211e-06
ZNF282	8427	0.529222	1.78889e-06
VPS37B	79720	0.5971	1.83055e-06
DCAF11	80344	0.630665	1.83134e-06
PTPN7	5778	0.522985	1.84734e-06
BRWD3	254065	-0.670575	1.92035e-06
TENT2	167153	-0.639765	1.92904e-06
CFDP1	10428	-0.609412	1.94541e-06
SELPLG	6404	0.724557	1.95478e-06
NAE1	8883	-0.553813	1.95478e-06
KIAA2013	90231	0.71954	1.96813e-06
ZNF777	27153	0.645182	2.00268e-06
TMEM117	84216	-1.16401	2.00268e-06
PRR7	80758	0.712971	2.01063e-06
FASTKD1	79675	-0.70499	2.01306e-06
CLPTM1L	81037	0.437462	2.0176e-06
AFF1	4299	-0.604733	2.06415e-06
PHF19	26147	0.519607	2.06512e-06
RPS27A	6233	-0.868142	2.07645e-06
E2F2	1870	1.21054	2.13293e-06
MAML2	84441	-0.859652	2.17346e-06
RPS6	6194	-0.848198	2.19554e-06
TRADD	8717	0.402785	2.29679e-06
ANKRD9	122416	1.92667	2.36448e-06
TAF1D	79101	-0.727529	2.42841e-06
UBE2V2	7336	-0.697486	2.44539e-06
SNX20	124460	0.500308	2.44539e-06
PZP	5858	-1.70004	2.50227e-06
ARAP2	116984	-0.702388	2.50708e-06
CD82	3732	0.845618	2.57341e-06
TPRG1L	127262	0.563203	2.58203e-06
MFSD8	256471	-0.690109	2.60995e-06
CCDC69	26112	0.419957	2.66931e-06
RAB18	22931	-0.752276	2.67704e-06
CHTF8	54921	0.433497	2.70489e-06
PUM2	23369	-0.61681	2.7283e-06
NCK1	4690	-0.719954	2.7799e-06
STEAP1B	256227	-0.885361	2.7799e-06
SIGMAR1	10280	0.495726	2.7799e-06
FDFT1	2222	0.474857	2.81861e-06
RAB3GAP2	25782	-0.546265	2.84069e-06
MCOLN1	57192	0.873535	2.84485e-06
PRTN3	5657	3.14105	2.84573e-06
PLEKHM1	9842	0.500703	2.85329e-06
ST6GALNAC3	256435	-1.17143	2.85623e-06
FOXP1	27086	-0.57805	2.90766e-06
CTDNEP1	23399	0.574704	2.91222e-06
CERS6	253782	-0.780076	2.9329e-06
UBALD1	124402	0.667246	2.93639e-06
RNGTT	8732	-0.703989	2.95598e-06
MAML3	55534	-1.06245	2.959e-06
GPBP1	65056	-0.584193	2.959e-06
UBALD2	283991	0.706099	2.96141e-06
EPC2	26122	-0.787794	3.02591e-06
EXOC5	10640	-0.684978	3.02591e-06
TUBB8B	260334	2.87623	3.02591e-06
TMEM214	54867	0.557179	3.03604e-06
VAT1	10493	0.593852	3.04209e-06
MMP9	4318	1.6925	3.05794e-06
CAPN1	823	0.649905	3.10195e-06
ACYP2	98	-0.603338	3.10807e-06
MGAT4A	11320	-0.73065	3.11073e-06
NSMCE2	286053	-0.760239	3.11073e-06
MED22	6837	0.40961	3.11073e-06
LIN52	91750	-0.765225	3.11073e-06
RSL24D1	51187	-1.8449	3.11073e-06
EMSY	56946	-0.641713	3.24527e-06
SPAST	6683	-0.743296	3.25646e-06
CHPF2	54480	0.466271	3.25646e-06
ARID3B	10620	0.427677	3.31896e-06
LSR	51599	0.633796	3.31896e-06
NDUFAF2	91942	-0.956107	3.32053e-06
PPDPF	79144	1.09419	3.3952e-06
DBNL	28988	0.481962	3.41629e-06
NCALD	83988	-0.996999	3.41813e-06
RPL23	9349	-1.69362	3.43688e-06
AKNA	80709	0.525088	3.4563e-06
ARFGAP2	84364	0.428614	3.54364e-06
TREML1	340205	1.45168	3.57445e-06
ZNF235	9310	-0.883413	3.59956e-06
GSAP	54103	-0.682459	3.67272e-06
AP2M1	1173	0.706586	3.682e-06
ARFGEF2	10564	-0.710395	3.682e-06
MIDN	90007	0.650828	3.72218e-06
MFN2	9927	0.712198	3.73191e-06
FOXO1	2308	-0.75166	3.73191e-06
CD177	57126	3.44033	3.73191e-06
PTBP2	58155	-0.892642	3.79125e-06
CCNB2	9133	1.82859	3.79125e-06
ARAF	369	0.505083	3.79188e-06
GP1BA	2811	0.953319	3.81201e-06
RNPEPL1	57140	0.63747	3.84095e-06
DYRK1A	1859	-0.686889	3.8566e-06
NUBPL	80224	-1.01478	3.86208e-06
FCHSD2	9873	-0.739806	3.90633e-06
SUPT5H	6829	0.463253	3.90633e-06
MAPKAPK2	9261	0.487146	3.94111e-06
EEA1	8411	-0.930753	3.94111e-06
HNRNPL	3191	0.314482	4.07903e-06
SLC35A1	10559	-1.09592	4.09727e-06
RRAS2	22800	-0.888789	4.09727e-06
PGAP6	58986	0.60655	4.09727e-06
TTLL12	23170	0.549108	4.17793e-06
VCAN	1462	-1.0198	4.32361e-06
EMC2	9694	-1.0722	4.33478e-06
DPP3	10072	0.609718	4.33478e-06
PELI2	57161	-0.754434	4.36759e-06
EHD3	30845	0.797903	4.41532e-06
STAU2	27067	-0.591828	4.41532e-06
REV1	51455	-0.601336	4.45413e-06
ATL2	64225	-0.749265	4.50468e-06
MAP4K3	8491	-1.02354	4.50478e-06
TPD52	7163	-1.20162	4.53179e-06
SHLD2	54537	-0.681769	4.581e-06
FLOT2	2319	0.850821	4.58969e-06
CTSA	5476	0.891885	4.58969e-06
DOK3	79930	0.92802	4.70563e-06
RTF2	51507	0.561109	4.70563e-06
PDAP1	11333	0.37234	4.85982e-06
KIF21A	55605	-1.01493	4.85982e-06
SAMD14	201191	1.92508	4.89793e-06
BLOC1S2	282991	-0.692749	4.95872e-06
ERC1	23085	-0.616131	4.96558e-06
ZEB2	9839	-0.736403	4.9836e-06
UNC45A	55898	0.505886	5.01455e-06
LASP1	3927	0.580035	5.08894e-06
FBRS	64319	0.539949	5.17425e-06
PLCL1	5334	-1.04967	5.20994e-06
NBEA	26960	-1.02234	5.30187e-06
GCC1	79571	0.591798	5.31891e-06
SRP9	6726	-0.873677	5.36549e-06
ANKRD49	54851	-1.22864	5.36549e-06
NDST1	3340	0.797016	5.48445e-06
MGLL	11343	0.93174	5.55357e-06
ABHD13	84945	-0.998305	5.6765e-06
ARIH1	25820	-0.390577	5.71013e-06
POLDIP2	26073	0.550897	5.76682e-06
EFHD2	79180	0.612589	5.79749e-06
MIX23	131076	-0.897961	5.81505e-06
N4BP2L2	10443	-0.583493	5.81505e-06
DEDD2	162989	0.604962	5.81505e-06
TBC1D25	4943	0.533328	5.81505e-06
DLG1	1739	-0.565579	5.87647e-06
SCAMP2	10066	0.477149	5.91922e-06
MAP3K11	4296	0.670525	5.92365e-06
RSRC1	51319	-0.726873	5.93463e-06
YY1AP1	55249	0.555986	5.9645e-06
CD69	969	-1.81809	6.03113e-06
KANSL1L	151050	-0.715866	6.03569e-06
OLA1	29789	-0.518417	6.08312e-06
ITGB5	3693	1.05654	6.08335e-06
KATNB1	10300	0.536628	6.08362e-06
RPS6KC1	26750	-0.568358	6.10492e-06
HPCAL1	3241	0.464809	6.13214e-06
RPL30	6156	-0.886553	6.13214e-06
ZDHHC3	51304	0.476573	6.13329e-06
PPM1L	151742	-0.926	6.15001e-06
SH3GLB2	56904	0.559842	6.18724e-06
TK1	7083	1.34627	6.18724e-06
TMCC2	9911	1.72602	6.30553e-06
RASGRF2	5924	-0.858144	6.30898e-06
EIF3E	3646	-0.777126	6.32407e-06
HMGN2	3151	0.410635	6.32506e-06
CLPTM1	1209	0.483842	6.32506e-06
TTC39B	158219	-0.666219	6.44527e-06
YTHDC2	64848	-0.679157	6.48586e-06
ARHGAP12	94134	-0.867197	6.48586e-06
DNASE2	1777	0.753956	6.4971e-06
SLC10A3	8273	0.570876	6.51091e-06
CIZ1	25792	0.575246	6.57593e-06
XPR1	9213	-0.535039	6.62001e-06
CAPZA2	830	-0.878155	6.62001e-06
GPATCH11	253635	-0.802477	6.8069e-06
PSMB7	5695	0.409421	6.8069e-06
HIVEP1	3096	-0.664174	6.85275e-06
GAS2L1	10634	1.12976	6.85275e-06
CTDSPL2	51496	-0.616604	6.85471e-06
TNKS	8658	-0.513644	6.88657e-06
RC3H2	54542	-0.47911	6.92988e-06
HDAC9	9734	-0.892167	6.9671e-06
TFIP11	24144	0.609234	7.00904e-06
CALR	811	0.595774	7.04424e-06
PLPPR2	64748	0.773307	7.06012e-06
PIM1	5292	0.740137	7.06285e-06
KLF16	83855	0.605587	7.18014e-06
ZNF687	57592	0.522886	7.24293e-06
IKZF2	22807	-1.42941	7.24293e-06
ELOVL1	64834	0.5083	7.24753e-06
C12orf42	374470	-1.04293	7.27713e-06
PSD4	23550	0.493127	7.41982e-06
DCUN1D4	23142	-0.849096	7.41982e-06
CCNT2	905	-1.00998	7.51479e-06
DPY30	84661	-0.563773	7.53828e-06
COMMD8	54951	-1.59015	7.69628e-06
MAN1A2	10905	-1.07113	7.76994e-06
ZNF672	79894	0.510426	7.76994e-06
CCDC82	79780	-1.15323	7.87627e-06
MACROH2A1	9555	0.554788	7.92186e-06
FBXL16	146330	0.696975	7.97095e-06
XYLT2	64132	0.458945	7.99116e-06
SLC9A3R1	9368	0.568767	7.99306e-06
NHLRC2	374354	-0.828595	8.00072e-06
MLLT1	4298	0.586364	8.00072e-06
DCP2	167227	-0.661859	8.01873e-06
TLNRD1	59274	0.53902	8.03459e-06
AEBP2	121536	-0.506625	8.0565e-06
ATAD2B	54454	-0.65457	8.10412e-06
CBWD2	150472	-0.716039	8.10412e-06
H2BC17	8348	2.50116	8.10412e-06
HNRNPUL1	11100	0.608159	8.20527e-06
BCAS3	54828	-0.765067	8.24041e-06
CIAO2A	84191	-0.760744	8.29959e-06
PHF23	79142	0.551922	8.35797e-06
NEU1	4758	0.657784	8.43639e-06
BORCS6	54785	0.583596	8.43639e-06
FAM214A	56204	-0.731265	8.48152e-06
RNF208	727800	1.57234	8.50408e-06
CPTP	80772	0.67674	8.51497e-06
ARHGAP24	83478	-1.1033	8.51497e-06
SPARC	6678	1.2639	8.52844e-06
UST	10090	-0.660744	8.53361e-06
TC2N	123036	-0.81736	8.53361e-06
NMD3	51068	-0.98863	8.59233e-06
TNNT1	7138	1.89401	8.59233e-06
STAG2	10735	-0.675697	8.59233e-06
AGMO	392636	-1.44231	8.81174e-06
KIF1C	10749	0.534906	8.81174e-06
RHBDD2	57414	0.587443	8.91194e-06
ELK4	2005	-0.599579	8.95806e-06
SMIM1	388588	2.0337	9.02378e-06
ACTB	60	0.561758	9.02378e-06
SDCCAG8	10806	-0.509528	9.06061e-06
PI4KB	5298	0.325759	9.12587e-06
LEMD2	221496	0.346089	9.13389e-06
DCTN1	1639	0.56053	9.17369e-06
SCOC	60592	-1.7995	9.29692e-06
POLK	51426	-0.864912	9.29692e-06
F8A3	474384	0.710402	9.29692e-06
TFEC	22797	-1.06673	9.30663e-06
SRM	6723	0.693896	9.34035e-06
CEP170	9859	-0.646338	9.60174e-06
SIK3	23387	-0.601489	9.61003e-06
PSMD2	5708	0.517242	9.88875e-06
DDX54	79039	0.488594	1.01019e-05
IFNG-AS1	100885789	-0.922018	1.01633e-05
MID1IP1	58526	0.567425	1.01739e-05
TMEM126B	55863	-0.956473	1.02684e-05
SCAI	286205	-0.852934	1.02726e-05
CLYBL	171425	-0.711932	1.02868e-05
AUH	549	-0.519631	1.04313e-05
UBL4A	8266	0.565283	1.04313e-05
CSK	1445	0.51271	1.04392e-05
RUFY3	22902	-0.561407	1.04723e-05
FAM204A	63877	-0.592735	1.05943e-05
CAMK1D	57118	-0.836399	1.06645e-05
MBTD1	54799	-0.74988	1.06747e-05
SNX29	92017	-0.84213	1.0794e-05
CDC20	991	1.99834	1.08125e-05
PPP2R5D	5528	0.463389	1.08125e-05
PLCD1	5333	0.447027	1.09294e-05
MIER1	57708	-0.732197	1.09572e-05
GSK3B	2932	-0.469858	1.10194e-05
HERPUD1	9709	0.417971	1.10194e-05
FTH1	2495	0.775355	1.12575e-05
ZBTB48	3104	0.448358	1.13336e-05
MEF2C-AS1	101929423	-1.05531	1.1352e-05
FNDC3A	22862	-0.896381	1.1352e-05
TRAPPC6B	122553	-0.734439	1.1352e-05
PRKACB	5567	-1.0099	1.14389e-05
DPYD	1806	-0.79213	1.14905e-05
BBX	56987	-0.694392	1.16464e-05
CHMP6	79643	0.448921	1.16607e-05
WDR27	253769	-0.740289	1.18794e-05
CEP350	9857	-0.631296	1.18976e-05
LRFN3	79414	0.762379	1.18976e-05
SMPD1	6609	0.491473	1.19372e-05
ZMYM2	7750	-0.643283	1.19372e-05
SLC19A3	80704	-2.43684	1.19643e-05
GFI1B	8328	1.07154	1.20933e-05
LITAF	9516	0.697805	1.21449e-05
APC	324	-1.11787	1.21535e-05
RNF187	149603	0.724866	1.22204e-05
SUGP1	57794	0.326023	1.22946e-05
ROCK1	6093	-0.668093	1.23416e-05
ZNF91	7644	-0.745105	1.24084e-05
ARID2	196528	-0.631636	1.24412e-05
APLF	200558	-0.921002	1.24657e-05
NRCAM	4897	-1.19599	1.25052e-05
BSG	682	1.12748	1.25052e-05
ZNF302	55900	-1.13273	1.25052e-05
ZGPAT	84619	0.680406	1.25052e-05
DAPK3	1613	0.575985	1.2543e-05
ATP2B1	490	-0.793633	1.29421e-05
SLC38A10	124565	0.500915	1.29421e-05
ZNF267	10308	-1.14605	1.3018e-05
BCR	613	0.492345	1.3018e-05
SNX4	8723	-0.756144	1.30189e-05
MTSS1	9788	-1.08757	1.30189e-05
GPR132	29933	0.430456	1.30189e-05
PRKACA	5566	0.606391	1.30189e-05
ELK1	2002	0.429109	1.31093e-05
PHC3	80012	-0.601206	1.3165e-05
NDUFA5	4698	-1.11534	1.31856e-05
MAN2A1	4124	-0.678083	1.32246e-05
TRIM11	81559	0.410304	1.33078e-05
MEPCE	56257	0.44301	1.33078e-05
SCFD2	152579	-0.56939	1.34936e-05
HIVEP2	3097	-0.893629	1.36457e-05
UBA6	55236	-0.744443	1.3726e-05
ARGLU1	55082	-0.861233	1.3726e-05
RPS18	6222	-0.924976	1.37335e-05
ITM2C	81618	1.04063	1.3909e-05
RBIS	401466	-0.779392	1.40304e-05
SCAF1	58506	0.58026	1.40304e-05
STK11	6794	0.703132	1.40522e-05
VEZT	55591	-0.660419	1.40814e-05
RIC1	57589	-0.840339	1.41193e-05
STRN	6801	-0.491607	1.41982e-05
CACNB4	785	-1.59112	1.43016e-05
FAR2	55711	-0.82903	1.43257e-05
PBX3	5090	-0.666479	1.43932e-05
ZEB1	6935	-0.828449	1.43961e-05
TSPAN14	81619	0.353434	1.43961e-05
KIAA1328	57536	-0.904428	1.43961e-05
RAD23A	5886	0.741562	1.44589e-05
VPS54	51542	-0.563533	1.4674e-05
DVL3	1857	0.412158	1.49623e-05
PITPNM1	9600	0.485	1.49623e-05
LAMP1	3916	0.527323	1.50223e-05
B3GNT8	374907	0.956965	1.54844e-05
NUP35	129401	-0.991587	1.5607e-05
POLR2K	5440	-1.76632	1.5644e-05
DDOST	1650	0.463779	1.58363e-05
CHAF1A	10036	0.598933	1.58898e-05
PUM1	9698	-0.512866	1.59049e-05
LYST	1130	-0.628003	1.59049e-05
KHDRBS2	202559	-1.19825	1.59049e-05
MYBL1	4603	-1.005	1.60207e-05
NAA16	79612	-0.739111	1.60634e-05
EWSR1	2130	0.326194	1.63165e-05
TUBB	203068	0.484828	1.64573e-05
ASXL2	55252	-0.562573	1.65057e-05
ATP6V1G1	9550	-0.752364	1.65459e-05
CUL5	8065	-0.794044	1.68103e-05
FBXL19	54620	0.42948	1.69413e-05
TIMM29	90580	0.479756	1.70069e-05
SPC24	147841	1.5779	1.70069e-05
ULK4	54986	-0.856067	1.70815e-05
MYO18A	399687	0.465111	1.7143e-05
HLX	3142	0.823094	1.71559e-05
ANKAR	150709	-0.759654	1.71559e-05
EIF3B	8662	0.511844	1.71639e-05
RUFY2	55680	-0.754803	1.72293e-05
MCM9	254394	-0.563867	1.73658e-05
ZC3H18	124245	0.449036	1.73693e-05
ZNF674	641339	-0.704466	1.75192e-05
PSMA1	5682	-0.643974	1.75574e-05
PEF1	553115	0.505607	1.76646e-05
OTULINL	54491	-0.524311	1.78139e-05
CNTLN	54875	-0.983895	1.78139e-05
ELMOD2	255520	-0.921804	1.80788e-05
SF3B2	10992	0.552385	1.81561e-05
CMC1	152100	-0.862741	1.82346e-05
SPIDR	23514	-0.443059	1.82346e-05
HPS1	3257	0.854847	1.82596e-05
TRIB1	10221	0.774632	1.8324e-05
ZBTB20	26137	-0.928558	1.83576e-05
DESI1	27351	0.395038	1.84459e-05
METRNL	284207	0.648941	1.87717e-05
RPL27	6155	-1.10969	1.88307e-05
CSRNP1	64651	0.79214	1.90876e-05
TP53I11	9537	1.0214	1.90876e-05
MPIG6B	80739	1.18836	1.92471e-05
TMEM161B	153396	-0.990012	1.93806e-05
CHID1	66005	0.505726	1.93815e-05
HM13	81502	0.408508	1.95209e-05
WASHC1	100287171	0.400846	1.95548e-05
MTM1	4534	-0.621761	1.96209e-05
ACAP2	23527	-0.655837	1.96312e-05
MTERF1	7978	-0.614619	1.96312e-05
LYPLA1	10434	-0.715753	1.98348e-05
TOR4A	54863	0.695499	1.98814e-05
WAPL	23063	-0.493614	1.98974e-05
ARFGAP1	55738	0.375435	1.98974e-05
POLB	5423	-0.48582	2.00525e-05
CEP192	55125	-0.643733	2.00608e-05
PIAS2	9063	-0.577246	2.01278e-05
MED16	10025	0.518239	2.0382e-05
TACC3	10460	0.565146	2.04306e-05
RAB28	9364	-0.793908	2.04306e-05
N4BP2	55728	-0.783455	2.07564e-05
ABCA5	23461	-0.993269	2.08642e-05
FGD6	55785	-0.859829	2.0872e-05
IL16	3603	0.47034	2.0895e-05
KCNAB2	8514	0.515988	2.12313e-05
UBAC2	337867	-0.22745	2.14891e-05
RPL9	6133	-1.4237	2.15322e-05
KDM5C	8242	0.406367	2.16017e-05
GSK3A	2931	0.580697	2.16139e-05
CASK	8573	-0.509837	2.16139e-05
RPL21	6144	-1.19707	2.17169e-05
STK40	83931	0.546994	2.179e-05
SLC16A3	9123	0.80431	2.18185e-05
KLRC1	3821	-1.75277	2.19049e-05
FAM83A	84985	2.5498	2.20921e-05
ZCCHC10	54819	-0.733847	2.2318e-05
ASH1L	55870	-0.479287	2.2366e-05
SMARCD1	6602	0.381324	2.2366e-05
UBR5	51366	-0.550349	2.23696e-05
KLF2	10365	0.46162	2.23815e-05
DHRSX	207063	-0.682428	2.23815e-05
TXNDC15	79770	-0.394689	2.2747e-05
LDOC1	23641	0.721456	2.28731e-05
UBE2K	3093	-0.356875	2.31181e-05
PRRC2A	7916	0.550401	2.32353e-05
SLCO1B1	10599	-2.07778	2.3344e-05
SMOX	54498	1.25858	2.33928e-05
GNB2	2783	0.617154	2.37005e-05
ATG13	9776	0.377323	2.37005e-05
CCDC9	26093	0.545927	2.37005e-05
LRRK2	120892	-0.861918	2.37394e-05
PCSK1N	27344	1.34858	2.38153e-05
LRRC9	341883	-1.74933	2.38277e-05
WDR41	55255	-0.494262	2.41977e-05
GIMAP7	168537	-0.752317	2.42885e-05
HK1	3098	0.723407	2.43074e-05
PPP2R1A	5518	0.532124	2.43074e-05
CRADD	8738	-0.794951	2.43708e-05
IPCEF1	26034	-1.07248	2.44372e-05
NLRP6	171389	0.950654	2.44627e-05
EXOC4	60412	-0.424648	2.45021e-05
RNF38	152006	-0.490414	2.45021e-05
RB1	5925	-0.639429	2.50373e-05
LUC7L3	51747	-0.434317	2.50373e-05
VCP	7415	0.479663	2.50721e-05
MICALL1	85377	0.632155	2.51415e-05
CDC37L1	55664	-0.699647	2.53488e-05
FBXO46	23403	0.400056	2.54312e-05
PHF5A	84844	-0.796928	2.54993e-05
C15orf39	56905	0.684503	2.56568e-05
PDS5B	23047	-0.426998	2.56591e-05
HDGF	3068	0.820602	2.56622e-05
AQP3	360	0.591051	2.59524e-05
PSMC6	5706	-0.803224	2.60101e-05
PPP2R5C	5527	-0.352931	2.60491e-05
RAP1A	5906	-0.856986	2.61216e-05
SF3A1	10291	0.56366	2.61216e-05
CAPZB	832	0.392516	2.62742e-05
PDXK	8566	0.534747	2.62742e-05
FMR1	2332	-0.651232	2.65406e-05
THAP12	5612	-0.742882	2.65748e-05
PKM	5315	0.722264	2.67812e-05
RPS6KA1	6195	0.515493	2.68307e-05
CEP250	11190	0.424935	2.71496e-05
EIF5A	1984	0.52404	2.71577e-05
NIPBL	25836	-0.469887	2.71776e-05
ZFHX3	463	-0.916457	2.72563e-05
TBC1D32	221322	-1.10835	2.73944e-05
TENT5A	55603	-0.696499	2.74053e-05
TUBB4B	10383	0.761116	2.74053e-05
RLF	6018	-0.471532	2.74502e-05
WDR20	91833	-0.44587	2.74502e-05
CYRIB	51571	-0.494751	2.76606e-05
LYPLAL1	127018	-0.806805	2.80233e-05
CPNE5	57699	0.676822	2.80233e-05
HOOK3	84376	-0.712088	2.85942e-05
SPATA2L	124044	0.729478	2.86768e-05
ZNF675	171392	-0.861664	2.86768e-05
ATAD1	84896	-0.740453	2.88916e-05
HECTD3	79654	0.47162	2.93638e-05
SNX14	57231	-0.640096	2.94534e-05
PTPN18	26469	0.547984	2.94994e-05
WASHC4	23325	-0.832906	2.94994e-05
CRTAM	56253	-0.731817	2.95644e-05
RNF123	63891	0.865137	2.96684e-05
PRKAA1	5562	-0.66197	2.96684e-05
PHF20L1	51105	-0.737886	3.02886e-05
KHNYN	23351	0.464405	3.02954e-05
USP53	54532	-1.12219	3.03052e-05
SLC39A7	7922	0.502517	3.03052e-05
SPECC1	92521	-0.877978	3.03052e-05
TPM4	7171	0.460557	3.03052e-05
ADCY3	109	0.651544	3.03528e-05
PTPN2	5771	-0.496986	3.05931e-05
KCNH2	3757	1.3731	3.06943e-05
PTPA	5524	0.641974	3.10361e-05
RIF1	55183	-0.907137	3.12828e-05
ZBED5	58486	-0.638896	3.12828e-05
KHSRP	8570	0.43137	3.12828e-05
SDC1	6382	2.69008	3.14592e-05
PIKFYVE	200576	-0.784214	3.14987e-05
MANSC1	54682	1.01877	3.17994e-05
ZNF141	7700	-0.545665	3.20016e-05
RPS29	6235	-1.07186	3.21445e-05
CHD1	1105	-0.6528	3.23544e-05
PPP1R12A	4659	-0.774794	3.25227e-05
WIPI2	26100	0.368737	3.25469e-05
NUP210L	91181	-1.08068	3.26539e-05
LRP3	4037	0.786025	3.28383e-05
EXOC6B	23233	-0.798539	3.30094e-05
LIMK1	3984	0.531353	3.3035e-05
MDH2	4191	0.484649	3.31057e-05
GRWD1	83743	0.481869	3.34927e-05
ETNK1	55500	-0.759617	3.36692e-05
CNN2	1265	0.58782	3.36692e-05
UBL3	5412	-0.787936	3.39046e-05
HINT1	3094	-0.869095	3.43126e-05
APOBR	55911	0.832631	3.43411e-05
STARD3NL	83930	-0.637494	3.47023e-05
BMT2	154743	-0.828093	3.47023e-05
RPL7	6129	-1.55999	3.49853e-05
CCSER2	54462	-0.484169	3.51852e-05
FOXO4	4303	0.943882	3.54856e-05
PFKP	5214	0.533306	3.55636e-05
TWF2	11344	0.478102	3.57975e-05
HCLS1	3059	0.526742	3.61719e-05
NSMCE4A	54780	-0.524332	3.67634e-05
POU2AF1	5450	0.905776	3.67634e-05
SF1	7536	0.380538	3.68626e-05
INF2	64423	0.550106	3.70101e-05
LNPEP	4012	-0.62842	3.74275e-05
RPS27	6232	-1.04071	3.75186e-05
PCSK5	5125	-0.743752	3.7557e-05
EBF1	1879	-1.0642	3.75705e-05
TMEM248	55069	0.268088	3.75901e-05
PHTF2	57157	-0.848352	3.75901e-05
MFAP1	4236	0.460499	3.75901e-05
U2AF2	11338	0.450621	3.75901e-05
LMBR1	64327	-0.590504	3.76574e-05
HECTD1	25831	-0.494646	3.76574e-05
LPGAT1	9926	-0.560166	3.81225e-05
ENY2	56943	-0.650587	3.81641e-05
VPS13A	23230	-0.726929	3.82976e-05
TYW1	55253	-0.386733	3.93711e-05
IL2RA	3559	0.626755	3.93711e-05
SLC2A13	114134	-1.12731	3.95654e-05
GNB1	2782	0.359931	3.98454e-05
ZYX	7791	0.776196	3.98454e-05
CHST2	9435	0.687512	4.01279e-05
YIPF2	78992	0.593214	4.01279e-05
IL6ST	3572	-1.23594	4.02677e-05
TRPM8	79054	1.81085	4.05045e-05
PLK1	5347	1.2017	4.05045e-05
HELQ	113510	-0.495047	4.05372e-05
RELCH	57614	-0.737813	4.06254e-05
NCLN	56926	0.539154	4.1034e-05
CYB5R1	51706	0.435826	4.12107e-05
RRBP1	6238	0.597642	4.12171e-05
SLC4A2	6522	0.481847	4.15965e-05
IP6K1	9807	0.414594	4.1655e-05
INPP5K	51763	0.511297	4.17248e-05
TPX2	22974	1.39556	4.18338e-05
RASA2	5922	-0.646428	4.23591e-05
CAP1	10487	0.534824	4.34274e-05
SECISBP2L	9728	-0.606221	4.38822e-05
NLRX1	79671	0.596049	4.42829e-05
LTN1	26046	-0.839153	4.42829e-05
SGO1-AS1	100874028	-0.984371	4.45006e-05
ZNF592	9640	0.392334	4.45203e-05
TNS1	7145	1.76508	4.56496e-05
PDLIM5	10611	-0.559831	4.58274e-05
PSMF1	9491	0.852002	4.59882e-05
FAM184A	79632	-1.61917	4.65753e-05
NBPF14	25832	-0.472649	4.68793e-05
RABGAP1	23637	-0.388671	4.68793e-05
PGAM5	192111	0.452822	4.70064e-05
RPS6KA4	8986	0.517288	4.7128e-05
LCP1	3936	0.527398	4.73305e-05
LATS1	9113	-0.592705	4.74152e-05
FAR1	84188	-0.786223	4.74659e-05
BIRC5	332	1.82895	4.75534e-05
ATG4C	84938	-0.631274	4.81373e-05
PGGT1B	5229	-0.635513	4.81373e-05
LRPAP1	4043	0.741756	4.82932e-05
PDE4D	5144	-0.855685	4.86245e-05
POMGNT2	84892	0.625244	4.86383e-05
SDHAF4	135154	-0.666802	4.86383e-05
CEBPA	1050	0.867365	4.86383e-05
SIGLEC5	8778	1.147	4.86383e-05
ZBTB42	100128927	0.857064	4.92087e-05
DPP8	54878	-0.463017	4.92726e-05
CLUH	23277	0.524589	4.9449e-05
CIC	23152	0.511236	4.98177e-05
IK	3550	0.421609	5.00021e-05
CISH	1154	0.660607	5.02142e-05
KIFC1	3833	1.37585	5.04205e-05
EFR3A	23167	-0.651569	5.06087e-05
TKTL1	8277	1.03807	5.09287e-05
CLU	1191	1.26842	5.12743e-05
EPN1	29924	0.634804	5.12743e-05
TBC1D13	54662	0.433405	5.17189e-05
PPP1R9B	84687	0.526159	5.21383e-05
HRH2	3274	0.944451	5.22818e-05
EIF1B	10289	0.714828	5.24974e-05
HLA-E	3133	0.58702	5.26463e-05
ZNF518A	9849	-0.846025	5.26463e-05
RBM10	8241	0.368154	5.26463e-05
ACIN1	22985	0.272965	5.28297e-05
AFF4	27125	-0.58971	5.30567e-05
FOXP3	50943	0.6907	5.32799e-05
FER	2241	-0.877184	5.34671e-05
RPS6KB2	6199	0.550845	5.34671e-05
COX6C	1345	-1.10957	5.36807e-05
BCL3	602	0.786541	5.36807e-05
MYD88	4615	0.684347	5.38311e-05
IMMP1L	196294	-1.00373	5.38311e-05
KATNBL1	79768	-0.814213	5.38311e-05
RCOR1	23186	-0.558425	5.47102e-05
ZNF487	642819	-0.59486	5.48526e-05
MIS18BP1	55320	-0.684871	5.53826e-05
PARP1	142	0.485027	5.55002e-05
ZFAND6	54469	-0.574578	5.55964e-05
NGLY1	55768	-0.369633	5.56936e-05
MOCS2	4338	-0.561284	5.60442e-05
AKAP13	11214	-0.466328	5.60442e-05
TBC1D5	9779	-0.549285	5.62044e-05
XPO4	64328	-0.513368	5.62044e-05
TNFRSF1A	7132	0.624782	5.65949e-05
BTBD2	55643	0.420576	5.65949e-05
BBC3	27113	0.621763	5.66793e-05
MSI2	124540	-0.471309	5.69785e-05
MARCHF2	51257	0.861832	5.69785e-05
ASNSD1	54529	-0.70734	5.73528e-05
ESCO1	114799	-0.563032	5.76211e-05
KLC3	147700	1.69509	5.76211e-05
ORC4	5000	-0.54682	5.78225e-05
MOB3A	126308	0.576805	5.80351e-05
WDR7	23335	-0.569271	5.82632e-05
ITGA4	3676	-0.717814	5.84113e-05
CDIPT	10423	0.468244	5.84423e-05
CDC42EP4	23580	0.629572	5.85051e-05
USP3	9960	-0.726449	5.91403e-05
PIAS4	51588	0.337451	5.91878e-05
MAP4K2	5871	0.367808	5.92937e-05
DTX2	113878	0.517409	5.93502e-05
TMTC2	160335	-0.966707	5.94468e-05
DPP9	91039	0.344007	6.01996e-05
EPB42	2038	2.11553	6.08492e-05
QSOX1	5768	0.640641	6.12857e-05
NAA15	80155	-0.468235	6.1349e-05
CLDN5	7122	1.16824	6.16381e-05
COPS7A	50813	0.374475	6.20259e-05
LCLAT1	253558	-0.715258	6.20916e-05
JMJD6	23210	0.513676	6.24467e-05
SGTA	6449	0.459819	6.24467e-05
NEK1	4750	-0.789831	6.26162e-05
LEMD3	23592	-0.773659	6.26208e-05
SLC22A18	5002	0.737274	6.27425e-05
TMEM203	94107	0.387114	6.33211e-05
PGPEP1	54858	0.382799	6.33211e-05
SNX12	29934	0.370548	6.33211e-05
CHST11	50515	-0.503956	6.33911e-05
BTLA	151888	-0.813148	6.34053e-05
MZB1	51237	1.80241	6.34053e-05
EIF4G1	1981	0.449413	6.35134e-05
ABCF1	23	0.457405	6.35134e-05
GRB2	2885	0.431972	6.35134e-05
ARID4B	51742	-0.714653	6.36208e-05
MTMR14	64419	0.378238	6.36208e-05
GGA1	26088	0.382572	6.36208e-05
GTPBP1	9567	0.496918	6.36208e-05
PHF6	84295	-0.923093	6.37312e-05
ATG5	9474	-0.759739	6.3777e-05
GXYLT1	283464	-0.787312	6.40533e-05
COL19A1	1310	-0.89652	6.48035e-05
DCAF13	25879	-0.768962	6.51963e-05
VIL1	7429	1.23965	6.52691e-05
SIRT2	22933	0.415129	6.53065e-05
GTPBP10	85865	-0.982748	6.59404e-05
HDDC2	51020	-0.679684	6.62532e-05
PEX6	5190	0.564658	6.70632e-05
CFAP36	112942	-0.523725	6.7089e-05
RPL41	6171	-1.2517	6.7089e-05
HSPA5	3309	0.495156	6.71091e-05
ZNF526	116115	0.470538	6.71091e-05
HNRNPD	3184	0.355996	6.71148e-05
RGS14	10636	0.498008	6.71148e-05
PRRT3	285368	0.869595	6.74579e-05
AKAP7	9465	-0.879803	6.74579e-05
TASOR	23272	-0.597245	6.76538e-05
PI16	221476	0.968229	6.7781e-05
DCTN2	10540	0.398617	6.7781e-05
RC3H1	149041	-0.550679	6.80519e-05
RHOA	387	0.397154	6.85108e-05
BRAF	673	-0.665015	6.85108e-05
XKR9	389668	-1.71579	6.88394e-05
SCYL1	57410	0.498813	6.90456e-05
NINJ1	4814	0.705685	6.90723e-05
ATP6AP1	537	0.516026	6.92735e-05
RRAGA	10670	0.451325	6.95031e-05
ALDH3B1	221	0.725339	6.96652e-05
MAP2K7	5609	0.391036	6.97396e-05
SLF1	84250	-0.870221	6.9816e-05
TUBA4A	7277	0.756709	6.99087e-05
SCN1B	6324	1.27505	6.9994e-05
CEP120	153241	-0.742553	7.01751e-05
GATAD2A	54815	0.385242	7.04583e-05
CEP290	80184	-1.04714	7.06683e-05
TMEM158	25907	1.43594	7.07137e-05
PTAR1	375743	-0.895094	7.07137e-05
HIRIP3	8479	0.611304	7.07137e-05
SLC25A11	8402	0.528956	7.07394e-05
TATDN1	83940	-0.653815	7.13883e-05
MRE11	4361	-0.424367	7.19185e-05
ESRRA	2101	0.350094	7.20573e-05
CCDC92	80212	0.449594	7.20573e-05
PHF20	51230	-0.400972	7.20573e-05
COASY	80347	0.437035	7.24499e-05
PGD	5226	0.858346	7.26426e-05
DALRD3	55152	0.402457	7.30947e-05
PI4K2A	55361	0.604751	7.34706e-05
CXCR1	3577	0.889217	7.3872e-05
DHRS13	147015	0.912209	7.41873e-05
ARL5A	26225	-0.865209	7.49961e-05
EHD4	30844	0.508814	7.5163e-05
NUCB2	4925	-0.636702	7.55886e-05
NISCH	11188	0.40737	7.57384e-05
ALOX5AP	241	0.9514	7.67235e-05
ZNF142	7701	0.462576	7.67791e-05
EPM2A	7957	-0.90483	7.67791e-05
AVL9	23080	-0.573611	7.67791e-05
LSP1	4046	0.687973	7.68352e-05
ALG1	56052	0.495514	7.71082e-05
PDS5A	23244	-0.421468	7.71825e-05
PHIP	55023	-1.04739	7.71825e-05
C11orf24	53838	0.537892	7.74892e-05
MKI67	4288	1.21981	7.84693e-05
SIPA1	6494	0.516826	7.84693e-05
TGFBR1	7046	-0.683775	7.8644e-05
ADM2	79924	1.06454	7.89897e-05
KLHL28	54813	-0.522245	7.98468e-05
PPP4R2	151987	-0.797471	7.9942e-05
SNN	8303	0.542399	7.9942e-05
SSTR3	6753	0.945996	7.9942e-05
ANAPC4	29945	-0.571135	8.10552e-05
APEH	327	0.405602	8.12431e-05
KIFC3	3801	0.985633	8.12998e-05
SNHG1	23642	-0.471467	8.22166e-05
SBF1	6305	0.426468	8.22166e-05
SLC48A1	55652	0.690814	8.26322e-05
ZFAND1	79752	-0.902936	8.33737e-05
NRBP1	29959	0.397561	8.37781e-05
PSMA4	5685	-0.932632	8.44557e-05
QSER1	79832	-0.766168	8.51607e-05
DMTN	2039	1.53788	8.59075e-05
CRAT	1384	0.881304	8.61373e-05
CBR4	84869	-0.504361	8.63991e-05
BCKDK	10295	0.634085	8.68622e-05
RAB40C	57799	0.396854	8.71757e-05
FANCM	57697	-0.866027	8.7948e-05
LTB4R	1241	0.60623	8.7993e-05
ACADS	35	0.577378	8.83503e-05
MRC2	9902	1.46234	8.86847e-05
SH2B2	10603	0.699613	8.87571e-05
USP5	8078	0.507486	8.87571e-05
PPIG	9360	-0.825413	8.89314e-05
KDM6B	23135	0.691597	8.94555e-05
BUB1	699	1.56726	8.94975e-05
CLCA4-AS1	105378828	-1.72216	8.96751e-05
TCF7L2	6934	-0.830558	8.96751e-05
MCRS1	10445	0.402081	8.96751e-05
CCNA1	8900	2.6682	9.01189e-05
PRPF39	55015	-0.824141	9.01189e-05
RAB11B	9230	0.458694	9.01189e-05
PRDM5	11107	-1.15187	9.046e-05
STIM2	57620	-0.427167	9.07784e-05
H2BC21	8349	0.918857	9.10275e-05
TBCK	93627	-0.625626	9.11866e-05
NEPRO-AS1	107986114	-0.655879	9.1774e-05
SMARCAD1	56916	-0.651639	9.1774e-05
CBWD5	220869	-0.676294	9.17808e-05
SCAMP4	113178	0.487016	9.20019e-05
VCPKMT	79609	-0.759185	9.21686e-05
ZNF628	89887	0.586043	9.27368e-05
LAPTM5	7805	0.476676	9.34396e-05
KIAA0930	23313	0.58924	9.34396e-05
RFX7	64864	-0.689152	9.34576e-05
PLEC	5339	0.480507	9.36544e-05
NBL1	4681	1.24556	9.37655e-05
SP4	6671	-0.890323	9.42048e-05
COPS2	9318	-1.04593	9.42706e-05
COQ8B	79934	0.503629	9.63486e-05
GMPPB	29925	0.740755	9.67569e-05
MAPK3	5595	0.659782	9.67569e-05
PDK2	5164	0.598176	9.67834e-05
FNDC3B	64778	-0.85417	9.73445e-05
FSCN1	6624	0.686888	9.73445e-05
THUMPD3-AS1	440944	-0.569248	9.74462e-05
BRD2	6046	0.306606	9.74866e-05
CYP2R1	120227	-0.604059	9.74866e-05
SLC25A1	6576	0.569927	9.76566e-05
CDC14A	8556	-0.646206	9.80753e-05
PPARGC1B	133522	-0.781452	9.80836e-05
GMIP	51291	0.484272	9.87752e-05
ALMS1	7840	-0.561112	9.9079e-05
ARL14EP	120534	-0.812546	9.94796e-05
USB1	79650	0.672601	0.000100444
ARID1B	57492	-0.491439	0.000100659
PHACTR2	9749	-0.824912	0.000102315
BAG6	7917	0.704009	0.000102372
SFMBT2	57713	-0.536249	0.000102372
LMAN2	10960	0.519575	0.000102602
ATP6V0D1	9114	0.636857	0.000102602
OSGIN1	29948	0.988476	0.000102602
HSF5	124535	-1.15892	0.000102602
CD48	962	-0.735423	0.000102801
ZNF181	339318	-1.31867	0.000104537
USP25	29761	-0.581463	0.000104537
MDM2	4193	-0.768942	0.000104552
NIPSNAP1	8508	0.409181	0.000104599
MPND	84954	0.628104	0.000105528
USP38-DT	105377623	-0.824724	0.000105656
ACTR1A	10121	0.426188	0.000105777
INPP4B	8821	-0.71293	0.000106616
STXBP5	134957	-0.645167	0.000106787
SYNGR2	9144	0.474554	0.000106906
TAOK2	9344	0.343196	0.000107126
CSF1	1435	0.822494	0.000107529
PEX2	5828	-0.723458	0.000107529
YWHAB	7529	0.365894	0.000107529
SHMT2	6472	0.517063	0.000107589
WDR44	54521	-0.543006	0.000107589
FLVCR1	28982	-0.653259	0.000107923
MACF1	23499	-0.468912	0.000108237
CERS2	29956	0.447744	0.000108237
TINF2	26277	0.356094	0.000108252
OSBP2	23762	1.70681	0.000109338
MPP1	4354	0.962242	0.000109639
HDAC11	79885	0.546188	0.000109649
THUMPD2	80745	-0.771613	0.000109737
GMPR	2766	1.56338	0.000109737
RBM26	64062	-0.437446	0.000110071
RXFP2	122042	-1.17869	0.000110131
CLK3	1198	0.593275	0.000110131
FRA10AC1	118924	-0.661049	0.000111099
KDELR1	10945	0.443048	0.00011146
PPP2R5B	5526	0.788986	0.000111905
SHISA5	51246	0.816972	0.000112137
PNPLA8	50640	-0.71825	0.000112137
CCDC141	285025	-1.00494	0.000113064
TVP23B	51030	-0.68744	0.000113337
SF3B4	10262	0.537798	0.000113797
COPS8	10920	-0.582441	0.000114623
MINDY3	80013	-0.620097	0.000114623
NAPB	63908	-0.601289	0.000114673
TUBG1	7283	0.803993	0.00011505
AP2A1	160	0.593766	0.00011514
KDM6A	7403	-0.660216	0.00011514
TNFAIP1	7126	0.361215	0.000115892
RAP1GAP	5909	2.45149	0.000116827
CTNS	1497	0.514898	0.000116827
MCM5	4174	0.518865	0.000117037
WWOX	51741	-0.835293	0.000117641
TRIM26	7726	0.494466	0.000118622
TNIK	23043	-0.452571	0.000119625
VPS18	57617	0.56997	0.000119625
MAGED2	10916	0.508982	0.000119625
NDUFAF3	25915	0.657113	0.000120274
RAB8B	51762	-0.545459	0.000120274
TADA2B	93624	0.438012	0.000120822
PSME3	10197	0.398081	0.000120822
RBX1	9978	-0.514304	0.000120964
C2CD5	9847	-0.601745	0.000121573
HSDL1	83693	-0.47481	0.000121573
GIN1	54826	-1.02235	0.000121789
LRFN1	57622	0.778651	0.000121853
UBR1	197131	-0.473421	0.000122512
RREB1	6239	-0.463391	0.000122534
QKI	9444	-0.616617	0.000123323
RPH3A	22895	2.12901	0.00012337
GLUL	2752	0.611744	0.000123443
HMGB1	3146	-0.635711	0.000124059
NDUFAF5	79133	-0.676494	0.000124059
LCN2	3934	1.97145	0.000125389
LARP4	113251	-0.67627	0.000125478
SUCO	51430	-0.54391	0.000125596
TAF6	6878	0.511493	0.000125596
DOCK4	9732	-1.11317	0.000125796
UBE2Q2P2	100134869	-1.56991	0.000125796
TANGO2	128989	0.572544	0.000126047
TNFSF14	8740	0.744845	0.000126584
SAR1B	51128	-0.528428	0.000126937
ADAM10	102	-0.510071	0.000126937
LRRC8A	56262	0.743438	0.000127622
NMT1	4836	0.300725	0.000127677
ANKRD6	22881	-1.54127	0.000127913
KCTD2	23510	0.38416	0.000127913
CMTM3	123920	0.426369	0.000128198
ADAMTS6	11174	-1.14045	0.000128447
DNAJB12	54788	0.4131	0.000128702
GLT8D2	83468	0.519897	0.000128702
YKT6	10652	0.326778	0.000129101
PPP3CB	5532	-0.407714	0.000129101
WASL	8976	-0.733708	0.000129346
FARSA	2193	0.515001	0.000129949
PDIA6	10130	0.545375	0.000130604
C5AR1	728	0.654063	0.000130615
GLMP	112770	0.948018	0.000131682
RIN3	79890	0.579132	0.000131975
ARID5A	10865	0.644647	0.000132113
PALS2	51678	-0.774946	0.000132916
ADRM1	11047	0.599785	0.000132916
CD9	928	0.91188	0.00013329
RXRB	6257	0.361867	0.000134851
FAM222A	84915	-1.6798	0.000136337
RNF185	91445	0.383756	0.000136337
TRIM47	91107	0.908276	0.000138166
GTF2F1	2962	0.491547	0.000138342
H19	283120	1.56343	0.000139
SACM1L	22908	-0.589088	0.000139797
TMEM65	157378	-0.554155	0.000140024
MIR3667HG	348645	-0.529531	0.000140024
COX7B	1349	-1.21745	0.000140514
FMNL2	114793	-0.862778	0.000140917
FAM91A1	157769	-0.570858	0.000140917
AK6	102157402	-0.893115	0.000143227
ZNF24	7572	-0.498936	0.000143398
PIK3C2A	5286	-0.65234	0.000144491
ARMC7	79637	0.550646	0.000144699
REL	5966	-0.623292	0.000145346
RPS20	6224	-0.730366	0.000145682
SNAI3-AS1	197187	0.493845	0.000146435
ANXA7	310	0.349768	0.000148148
CTDSP1	58190	0.486225	0.000148206
CMTM5	116173	1.42402	0.000148574
COTL1	23406	0.535134	0.000148677
UBAP1	51271	0.53072	0.000149552
FDPS	2224	0.356284	0.000149756
CBX4	8535	0.39382	0.000149756
SMPD4	55627	0.414379	0.000149772
GRPEL1	80273	0.383901	0.000150407
MCM2	4171	0.753178	0.000150589
SPATA2	9825	0.468449	0.000150589
KIF18B	146909	1.72529	0.000151421
USF2	7392	0.415312	0.000151489
PPP3CA	5530	-0.594539	0.000151789
CCNL1	57018	-0.54592	0.000151848
POLD1	5424	0.493779	0.000151941
RPS21	6227	-0.912596	0.000151941
COPB2	9276	0.437569	0.000152023
RHOB	388	0.550341	0.000152055
DNAJB2	3300	0.771278	0.000152428
SPI1	6688	0.822616	0.000152911
G2E3	55632	-0.814681	0.000153416
EPOR	2057	0.620944	0.000153555
H2BC5	3017	1.39837	0.000153611
UBR3	130507	-0.531444	0.000153978
TROAP	10024	1.89112	0.000154955
CD52	1043	-0.95794	0.000155944
CXCL16	58191	0.749841	0.000155971
C6orf89	221477	0.287919	0.000157575
MAP1LC3B2	643246	0.690263	0.000157704
INSIG2	51141	-0.82597	0.00015787
PSMD3	5709	0.440787	0.00015787
HMOX1	3162	0.6645	0.00015787
TCF19	6941	0.730229	0.000158827
THEMIS	387357	-0.723676	0.000158827
RALGAPA1	253959	-0.545748	0.000158827
MLST8	64223	0.506214	0.000159116
CFD	1675	1.083	0.000159116
TENT4B	64282	-0.733312	0.000159199
SAFB2	9667	0.315585	0.000159514
TMEM243	79161	-0.575024	0.00015953
TRMT11	60487	-0.944523	0.000159745
VBP1	7411	-0.778485	0.000160241
BET1L	51272	0.401223	0.000160783
FAM167A-AS1	83656	-1.69692	0.000161775
INTS6L	203522	-0.662524	0.000162557
XRCC4	7518	-0.901128	0.00016307
KLHL21	9903	0.557235	0.000163101
TTN	7273	-1.8265	0.000163635
ZNF784	147808	0.600261	0.000164229
THOC2	57187	-0.460881	0.000164424
RAE1	8480	0.33601	0.000165049
PDIA4	9601	0.572466	0.00016578
FBXO3	26273	-0.499956	0.000166071
FTX	100302692	-0.718993	0.00016677
NDUFS4	4724	-0.914779	0.000167154
MEF2C	4208	-0.645626	0.000167154
ALYREF	10189	0.533456	0.000167154
PHOSPHO1	162466	1.03346	0.000168812
GGT1	2678	0.838851	0.000168829
CREB1	1385	-0.563182	0.000168919
KTN1	3895	-0.719713	0.000168989
SLC39A1	27173	0.475089	0.000169745
CERT1	10087	-0.554571	0.000170045
MINK1	50488	0.460958	0.000170045
CD99L2	83692	0.404135	0.000170353
ALG13	79868	-0.83541	0.000170874
MRPL1	65008	-1.02025	0.000171077
XRN1	54464	-0.734173	0.000171915
MYO5A	4644	-0.464714	0.000172081
SNX1	6642	0.299085	0.000172456
ANXA11	311	0.547661	0.000172525
ROCK1P1	727758	-0.938213	0.000172543
ZNF787	126208	0.568793	0.000172543
MICU3	286097	-1.43292	0.000174937
PIK3C3	5289	-0.368284	0.000175135
WDR55	54853	0.334406	0.00017547
SELENBP1	8991	2.04847	0.000176486
ZNF827	152485	-0.976481	0.000176535
TUSC3	7991	-1.3059	0.000177246
RPRD1A	55197	-0.563932	0.000178153
SNX24	28966	-0.769555	0.000178481
GPSM3	63940	0.635408	0.000178667
OPLAH	26873	1.19083	0.000179654
DGKI	9162	-1.24841	0.000180439
ANO6	196527	-0.542869	0.000182356
SLC30A9	10463	-0.586026	0.000182591
FAM111A	63901	-0.53845	0.000182591
MAP3K2	10746	-0.709228	0.000182648
MAP2K2	5605	0.516182	0.000182871
CDK9	1025	0.344545	0.000183003
SHPRH	257218	-0.929886	0.000184369
AAK1	22848	-0.422365	0.000184603
RAB8A	4218	0.48184	0.000184603
DLGAP4-AS1	101926987	-1.433	0.000184603
RAB5B	5869	0.371017	0.000184847
MARCHF8	220972	1.04201	0.000185817
RSBN1L	222194	-0.528728	0.000186081
TAF7	6879	-0.582	0.000186354
TRIB3	57761	0.740855	0.000186354
PLIN2	123	0.43221	0.000186898
SPOCD1	90853	1.36335	0.000187726
AQP10	89872	1.65027	0.000187726
CASC3	22794	0.505387	0.000187726
C19orf47	126526	0.512358	0.000187726
MRPL48	51642	-0.503865	0.000188733
TSGA10	80705	-0.958398	0.000188898
DGCR2	9993	0.389084	0.000189003
ARHGAP1	392	0.403402	0.000189175
PTPRM	5797	-0.87071	0.000189175
SDHA	6389	0.453949	0.000189555
C18orf25	147339	-0.555383	0.000191279
H4C9	8294	1.05003	0.00019157
GBA2	57704	0.325635	0.000191905
RHOG	391	0.778169	0.000191905
MNT	4335	0.508522	0.000192087
GAPDH	2597	0.706226	0.000193015
PHC2	1912	0.70868	0.000193923
SLC9A9	285195	-0.501237	0.000197883
MEI4	101928601	-0.651794	0.000197883
RIMBP3	85376	0.706987	0.000197883
PNPLA6	10908	0.454441	0.000197938
CASP8AP2	9994	-0.671835	0.000199638
PRR14	78994	0.43936	0.000200098
OTUD5	55593	0.329933	0.000200098
PAIP1	10605	-0.651006	0.000200121
LETM1	3954	0.365253	0.000200321
ZNF83	55769	-0.443846	0.000200351
CLDN9	9080	0.976346	0.000200999
FBXL4	26235	-0.616752	0.000201784
TST	7263	0.687363	0.000202066
ASB8	140461	0.32521	0.000203216
LY86-AS1	285780	-0.89177	0.000204251
HNRNPM	4670	0.334028	0.000204251
RPS6KB1	6198	-0.625249	0.000204305
SLA2	84174	0.40014	0.000204305
CSTB	1476	0.659899	0.000204305
JPT1	51155	0.668738	0.000204345
PEAR1	375033	1.11179	0.00020487
ODR4	54953	-0.82489	0.000204946
ALAS1	211	0.429167	0.000204946
CPNE8	144402	-0.798422	0.000204995
UBN2	254048	-0.583183	0.000207595
EGFL7	51162	1.44512	0.000207598
TOMM40	10452	0.524018	0.000208443
SHOC2	8036	-0.588195	0.000208696
PEPD	5184	0.447451	0.000208856
GOT2	2806	0.429866	0.000209224
DIAPH2	1730	-0.729878	0.000210519
ZNF26	7574	-0.636198	0.00021104
NT5DC2	64943	1.23764	0.000211139
PRIM2	5558	-0.559513	0.000211139
ARMC2	84071	-0.561721	0.000211139
IL7	3574	-1.15911	0.000211139
ACO2	50	0.431131	0.000211139
CUL2	8453	-0.3211	0.000212248
ZBTB8OS	339487	-0.350602	0.000212572
FEM1B	10116	-0.525448	0.000212879
ATP10D	57205	-0.596113	0.000214424
TPD52L2	7165	0.469007	0.000215745
FAM133B	257415	-0.701577	0.000216419
OSCAR	126014	0.789978	0.000218053
ATP13A3	79572	-0.685804	0.000218753
L3MBTL2	83746	0.462415	0.000219383
SELENOO	83642	0.347677	0.000219678
PGBD2	267002	-0.577368	0.000219786
PPHLN1	51535	-0.300105	0.000221085
CSRP1	1465	0.500197	0.00022219
SLX4IP	128710	-0.588736	0.000225811
AIFM1	9131	0.389286	0.000226002
ARL8A	127829	0.567912	0.000226241
SLC35A2	7355	0.410102	0.00022669
MTIF3	219402	-0.374393	0.000229395
NELFB	25920	0.401134	0.000230397
STARD3	10948	0.342777	0.000233851
OGDH	4967	0.375708	0.000237478
HELZ	9931	-0.389048	0.000237478
FBXW5	54461	0.506794	0.000237566
EIF4EBP2	1979	0.37051	0.00023764
ZNF579	163033	0.58836	0.000237664
CD14	929	0.836087	0.000237915
SLC1A5	6510	1.06142	0.000238077
LIG1	3978	0.437248	0.000239694
MIER2	54531	0.417429	0.000241976
MAPKAPK3	7867	0.429076	0.000242799
RBM41	55285	-0.820003	0.000242799
SMG9	56006	0.317757	0.000244003
ZNF577	84765	-0.762137	0.000244652
STX7	8417	-0.590742	0.000245248
RPAP3	79657	-0.519272	0.000245489
AP3D1	8943	0.348485	0.00024567
G6PD	2539	0.643071	0.000245805
GLCE	26035	-0.599934	0.000246241
BASP1	10409	0.875056	0.000246449
TOP3A	7156	0.432195	0.000246477
GCNT2	2651	-0.819999	0.000246892
TTC28	23331	-1.12522	0.000246892
DYNLRB1	83658	0.590234	0.000247904
IFT74	80173	-0.78415	0.000248374
UBE2L3	7332	0.348196	0.000249467
PIK3CA	5290	-0.66167	0.00024989
CPED1	79974	-0.789123	0.000249998
ZNF324	25799	0.438717	0.000249998
ZSWIM1	90204	0.432224	0.000249998
HIF1AN	55662	0.258492	0.000251293
RANBP10	57610	0.820635	0.000251456
BANK1	55024	-0.682533	0.000251714
TALDO1	6888	0.660065	0.000253153
NKAPD1	55216	-0.63532	0.000253672
MINDY1	55793	0.565726	0.000254074
TSEN34	79042	0.661206	0.000255714
DLEU2	8847	-0.668978	0.000257324
POP7	10248	0.626357	0.000258558
SGMS1	259230	-0.472423	0.000258558
SMYD3	64754	-0.743121	0.000259065
ZBTB45	84878	0.484255	0.000259065
YARS1	8565	0.371373	0.000259364
ZDHHC21	340481	-0.788017	0.000263465
INTS15	79034	0.338553	0.000265073
STK38L	23012	-0.732371	0.000265947
CHD1-DT	100289230	-0.635187	0.000266562
COG3	83548	-0.53982	0.000267332
RBM39	9584	-0.37861	0.000268403
LINC01980	105377007	-1.37644	0.000268598
MDN1	23195	-0.535105	0.000268598
CEBPD	1052	0.702952	0.000268598
ORAI2	80228	0.552989	0.000269363
SLK	9748	-0.588048	0.000269363
WDR13	64743	0.530041	0.000269692
RAB3IL1	5866	1.70792	0.000269919
SYNE1	23345	-0.411617	0.0002703
CWC15	51503	-0.476967	0.0002703
IRF2BP1	26145	0.567812	0.0002703
EIF4G3	8672	-0.530294	0.000271081
LINC02446	101060038	-1.06325	0.000271592
APBA3	9546	0.384018	0.000273088
GRK2	156	0.395003	0.000273595
TRABD	80305	0.439049	0.000273595
DPH5	51611	-0.592231	0.000273709
RNF111	54778	-0.471729	0.000274664
PTGS1	5742	0.798011	0.000275331
PACS2	23241	0.414947	0.000276963
AAR2	25980	0.433893	0.000276963
DRAM2	128338	-0.518757	0.000277011
CNPPD1	27013	0.724991	0.000277646
RILPL2	196383	0.55875	0.000277646
PKN1	5585	0.466941	0.000277916
CBWD3	445571	-0.637847	0.000278686
TUBGCP2	10844	0.344763	0.000278686
LYL1	4066	1.06103	0.000279804
GVINP1	387751	-0.615532	0.000280721
ARHGEF2	9181	0.343409	0.000280793
TPRN	286262	0.547071	0.000280793
C5orf58	133874	-1.26924	0.000281259
CD151	977	0.711984	0.000281405
RARA	5914	0.633251	0.000281405
ADGRB3	577	-1.20109	0.000281802
ICAM2	3384	0.426941	0.000281897
FAM189B	10712	0.530516	0.000281944
ACADSB	36	-0.760227	0.000282266
GORASP2	26003	0.35849	0.000282876
NF1	4763	-0.477587	0.000282885
ZNF37BP	100129482	-0.6011	0.000284001
FGD3	89846	0.434461	0.0002849
SRSF7	6432	-0.464286	0.000285184
ANKRD13C	81573	-0.646297	0.000286259
RCC1L	81554	0.335671	0.000286304
H3C10	8357	1.07818	0.000286786
SUCLA2	8803	-0.43279	0.000287662
PDLIM1	9124	0.692753	0.000287991
HPS6	79803	0.454787	0.000288485
TOM1	10043	0.743324	0.000288838
LINC01376	400945	-0.839714	0.000290902
UCHL1	7345	2.65441	0.000290902
AARS1	16	0.425351	0.000292828
UNC13D	201294	0.497226	0.000292954
UBE2I	7329	0.327979	0.000293928
GET3	439	0.561777	0.000293928
VIM	7431	0.526363	0.000294471
PPM1G	5496	0.468138	0.000295478
KCNH8	131096	-1.13485	0.000295655
IDH2	3418	0.522519	0.000296126
GID8	54994	0.287361	0.000298746
CKMT2-AS1	100131067	-0.970816	0.000299852
PSMB2	5690	0.445183	0.000301037
BACH2	60468	-0.732162	0.000301037
SLC16A10	117247	-0.996938	0.000301037
CNKSR2	22866	-0.956147	0.000301037
PLP2	5355	0.713031	0.000301037
NAPA	8775	0.630121	0.000301606
CCNB1	891	1.26091	0.000303889
COPG1	22820	0.398637	0.00030394
WDR46	9277	0.44545	0.00030394
CES2	8824	0.497577	0.00030472
ZNHIT3	9326	-0.692878	0.000305766
LRRC41	10489	0.415783	0.000306014
TRIP11	9321	-0.421009	0.000309274
ACTA1	58	0.810661	0.00031079
MORC3	23515	-0.480583	0.000310894
C16orf54	283897	0.435142	0.000311348
DGAT2	84649	0.899976	0.000312274
MLF2	8079	0.545121	0.000312811
TCF3	6929	0.488661	0.000313835
RING1	6015	0.408297	0.000313932
ALAD	210	0.449681	0.000313932
LIMA1	51474	-0.476082	0.000313932
PHF12	57649	0.458733	0.000313932
SNX11	29916	0.372624	0.000313992
MON1B	22879	0.467599	0.000314114
PIGK	10026	-0.743977	0.000314375
LINC01619	256021	-0.666539	0.000314406
EIF2AK1	27102	0.759305	0.000315885
KLF12	11278	-0.654578	0.000316736
C11orf68	83638	0.562003	0.000318174
CSTF3	1479	-0.551796	0.000318179
TMEM181	57583	-0.537183	0.000318578
ANKK1	255239	1.11194	0.000318927
DENND4C	55667	-0.601709	0.000319816
FAF1	11124	-0.358977	0.000320163
SESN1	27244	-0.600122	0.000320847
PPIF	10105	0.496609	0.000320847
TAB1	10454	0.348119	0.000321668
IMPDH1	3614	0.565997	0.00032299
ATAD3A	55210	0.4213	0.000323224
NIBAN2	64855	0.60621	0.000325534
SLC27A4	10999	0.405892	0.000325534
MFSD5	84975	0.524715	0.000327799
UBL7	84993	0.659625	0.000327799
STUB1	10273	0.483841	0.00032879
RAD23B	5887	0.463853	0.000329437
PRLR	5618	-1.2247	0.000329847
MBOAT7	79143	0.654933	0.000332873
COMT	1312	0.429295	0.000333495
RNF19B	127544	0.577295	0.000334103
CNOT4	4850	-0.352813	0.000335093
GRAMD1A	57655	0.59586	0.000335093
SLC25A36	55186	-0.842199	0.000336881
KLF1	10661	1.64996	0.000336881
KRT1	3848	2.13455	0.000337676
ZNF33A	7581	-0.432044	0.000337782
ZMYND11	10771	-0.596706	0.000338201
PLEKHA3	65977	-0.539831	0.000339084
ZNF598	90850	0.478199	0.000339084
KAT6B	23522	-0.563942	0.000339349
C1orf198	84886	0.775029	0.000340641
RNASE1	6035	3.02158	0.00034097
CD300LB	124599	0.552328	0.000342229
SOS1	6654	-0.397564	0.000343454
SCAMP1	9522	-0.659698	0.000344867
FAAP100	80233	0.437164	0.000344867
ZNF433-AS1	101928464	-0.552509	0.000346603
STING1	340061	0.433424	0.000346894
UFM1	51569	-0.728257	0.000350277
UBE2E1	7324	-0.489897	0.000350776
USP46	64854	-0.711015	0.000350776
ANKIB1	54467	-0.48058	0.000350911
MAP1S	55201	0.610881	0.000351281
CMPK1	51727	-0.599561	0.000351521
TNFRSF10C	8794	0.762013	0.000351521
CHMP5	51510	-0.978917	0.000351521
BCL2L1	598	1.36855	0.000351521
BUD13	84811	0.342552	0.000353304
CCL25	6370	2.17471	0.000354462
AATK	9625	0.766512	0.000355591
ARFGEF1	10565	-0.438971	0.000357829
NDUFB2	4708	-0.45302	0.000358689
RBFOX2	23543	-1.21097	0.000358689
ZNF658	26149	-0.920533	0.000358756
MCM6	4175	0.548052	0.000360145
SCGB3A1	92304	3.34086	0.000362087
TTI1	9675	0.245958	0.000362087
TBC1D15	64786	-0.516409	0.000364021
SCAPER	49855	-0.639735	0.000364242
TESK1	7016	0.451685	0.000367252
ASCC2	84164	0.979806	0.000367802
CEP57	9702	-0.608524	0.000368502
CDK6	1021	-0.50712	0.000371277
MMS22L	253714	-0.842882	0.000371914
KIF21B	23046	0.416503	0.000372474
RUFY1	80230	0.458181	0.000375976
CYSLTR1	10800	-0.676208	0.000376384
KLHL7	55975	-0.406164	0.000377621
SNHG29	125144	-0.718887	0.000381015
CBX7	23492	0.324291	0.000382123
SART1	9092	0.518121	0.000382682
CDC6	990	1.6656	0.000382967
ATXN2	6311	-0.340702	0.00038376
PIP5K1C	23396	0.47102	0.000385273
CCDC18	343099	-0.72825	0.000386115
TMEM68	137695	-0.930848	0.000387411
PHF1	5252	0.349702	0.000391389
RUNX1	861	-0.480851	0.000391389
STRN4	29888	0.41576	0.000394725
FGGY	55277	-0.75617	0.00039761
PPP4R3B	57223	-0.455534	0.000398992
HEATR5B	54497	-0.423541	0.000400031
PRPF19	27339	0.46893	0.000402956
IFRD2	7866	0.550747	0.000403026
TONSL	4796	0.567216	0.000403026
CERS4	79603	0.55392	0.000403026
TBL2	26608	0.432205	0.000403972
PF4V1	5197	1.123	0.000404147
TBKBP1	9755	0.718689	0.000405737
ZBTB17	7709	0.369992	0.000407837
CAMTA2	23125	0.458683	0.000408422
FLII	2314	0.47049	0.00041067
PREB	10113	0.432409	0.000410742
MRPL28	10573	0.611537	0.000410742
ZFX	7543	-0.500368	0.000414462
PGM1	5236	0.477844	0.000416412
AHSA2P	130872	-0.529876	0.000416412
METTL13	51603	0.390792	0.000417152
PTPRN	5798	1.55344	0.000417152
CDC34	997	0.917444	0.000417152
DRAXIN	374946	1.09278	0.000418601
GXYLT2	727936	0.743774	0.000418613
FAM102B	284611	-0.506105	0.000419108
PMS1	5378	-0.549296	0.000419461
MRPL32	64983	-0.985194	0.000419966
FAM135A	57579	-0.940743	0.000420225
KAT5	10524	0.584692	0.000423145
TRA2A	29896	-0.389432	0.000425618
MARK2	2011	0.406431	0.000425618
CCDC66	285331	-0.648888	0.000426663
NDRG3	57446	0.298261	0.000426724
LINC01876	101929378	-1.29338	0.000428267
PRKN	5071	-0.939481	0.000428329
TUBB1	81027	0.861314	0.000430444
NCAPD2	9918	0.42036	0.000430962
WASH2P	375260	0.301006	0.000431685
GLIPR2	152007	0.569425	0.000432356
ST6GALNAC4	27090	0.941678	0.000432356
EIF4E2	9470	0.297307	0.000432649
BRPF3	27154	0.444396	0.000432649
NEDD9	4739	-0.655661	0.000433628
ATF6B	1388	0.36465	0.000434732
KPNA5	3841	-0.974221	0.000435768
ACTN1	87	0.556696	0.000436181
KCNQ5	56479	-0.872206	0.000437419
PRKAB1	5564	0.310961	0.000437649
SLC38A7	55238	0.478764	0.000439536
EDEM3	80267	-0.802225	0.000440844
KRAS	3845	-0.646349	0.000446888
SESTD1	91404	-0.624914	0.000448349
USP16	10600	-0.661183	0.000449051
CLP1	10978	0.39378	0.00045254
WBP11	51729	0.427633	0.000453349
ZNF236	7776	-0.66018	0.000454273
TGFB1I1	7041	1.15532	0.000454649
PHF14	9678	-0.470957	0.000454967
CSNK1G3	1456	-0.771191	0.000458241
MTX2	10651	-0.766864	0.000459462
R3HDM4	91300	0.732788	0.000459462
XYLT1	64131	-0.571109	0.000459513
VRK2	7444	-0.691227	0.000460719
STIP1	10963	0.441042	0.000462251
RNF213	57674	-0.807196	0.000462251
PBRM1	55193	-0.522431	0.00046326
ZNF85	7639	-1.32252	0.000466202
MYPOP	339344	0.442818	0.000466202
C21orf58	54058	0.597568	0.000468271
NDUFV3	4731	0.341762	0.000469623
SBNO2	22904	0.632252	0.00047236
SPTB	6710	1.39518	0.000473638
PTCRA	171558	0.974288	0.000475641
DCAKD	79877	0.381209	0.000476014
ATRX	546	-0.78742	0.000476102
TAF11	6882	-0.556386	0.00047684
ZNF680	340252	-1.21197	0.000477682
ANK1	286	1.44388	0.00047826
SPINDOC	144097	0.390816	0.00047826
CCDC14	64770	-0.717687	0.000478491
PDSS2	57107	-0.554507	0.000480884
C4orf33	132321	-0.782164	0.000480941
CHD6	84181	-0.459359	0.000480941
RHOQ	23433	-0.779371	0.00048241
FBH1	84893	0.31995	0.000483858
LINC02241	105374676	-0.957498	0.000483916
BIN1	274	0.485023	0.000485932
ZNF226	7769	-0.571414	0.000486605
USP47	55031	-0.468236	0.000487446
EIF4H	7458	0.273904	0.000489648
ZFP14	57677	-0.739136	0.000490085
ZNF467	168544	0.643302	0.000492112
RETREG3	162427	0.228724	0.000492922
TMEM167A	153339	-0.579695	0.000492958
FRG1-DT	728339	-1.01243	0.000494318
SETDB2	83852	-0.491068	0.000494318
TRAPPC1	58485	0.610322	0.000494318
C5orf24	134553	-0.983303	0.000494517
RABEP1	9135	-0.343283	0.000496587
SIGLEC7	27036	0.566106	0.000498652
ASF1B	55723	0.590674	0.000499948
ZNF362	149076	0.408597	0.000507903
CC2D1B	200014	0.280314	0.000507903
WIZ	58525	0.347756	0.000510958
FAM76B	143684	-0.94784	0.000512815
TASP1	55617	-0.668596	0.000512815
ARHGAP26	23092	-0.586711	0.000513243
ADAM19	8728	0.514018	0.000514182
TIMM22	29928	0.432454	0.000514182
PANX2	56666	0.734596	0.000515112
CBWD1	55871	-0.649451	0.000515917
SLC30A7	148867	-0.572658	0.000516454
AKT3	10000	-0.511616	0.000516454
DNAJC5	80331	0.331691	0.000517082
PTPN6	5777	0.506712	0.000517386
VCPIP1	80124	-0.584458	0.000519739
GNA15	2769	0.713259	0.000519739
PDHB	5162	0.356472	0.0005209
ENO1	2023	0.547329	0.000521547
RNPS1	10921	0.296202	0.000524867
TMEM123	114908	-0.767633	0.000525174
ST14	6768	0.78979	0.000525174
SLC25A44	9673	0.50892	0.000525306
FCHO2	115548	-0.717902	0.000527925
NFKBIB	4793	0.438636	0.000527925
JUND	3727	0.438392	0.000529861
UBE2M	9040	0.564026	0.000530446
NFIX	4784	1.33616	0.000530981
PTPN4	5775	-0.556368	0.00053152
ENTPD1	953	-1.73597	0.000532365
GNL3	26354	-0.630295	0.000532853
GZMA	3001	-0.79956	0.00053293
TMEM170B	100113407	-0.745003	0.000535276
THADA	63892	-0.321632	0.00053701
ATF2	1386	-0.71065	0.00053701
SLC22A15	55356	-0.886595	0.000539346
RPS14	6208	-0.671435	0.000539346
TFEB	7942	0.584119	0.000539346
CD47	961	-0.406331	0.000539706
CYTH4	27128	0.455464	0.000539706
WDR17	116966	-1.4373	0.000539753
LRRC25	126364	0.538963	0.000539753
FIZ1	84922	0.435846	0.000541524
POLR3H	171568	0.351671	0.000541524
TAF2	6873	-0.51272	0.000543325
PFKL	5211	0.434598	0.000543789
LDHA	3939	0.568669	0.000543894
FAM174A-DT	121232371	-1.58433	0.000544709
ZDHHC12	84885	0.713213	0.00054501
BACH1	571	-0.590964	0.00054501
GP9	2815	1.12166	0.000551407
MSN	4478	0.488123	0.000554649
EPHB1	2047	-0.649126	0.000555596
SH3BGRL3	83442	0.65662	0.000557082
CDC25A	993	1.62103	0.000557098
H1-2	3006	0.981216	0.000560006
RNF10	9921	0.911429	0.000560783
CAMK4	814	-0.708336	0.000561792
TM2D1	83941	-0.503376	0.000562515
CASP3	836	-0.729604	0.000562515
GRN	2896	0.789078	0.000562515
SAFB	6294	0.337549	0.000562515
GPR108	56927	0.490707	0.000566341
TIMM44	10469	0.349678	0.000568347
LY6E	4061	1.58833	0.000568653
ANKRD12	23253	-0.979886	0.000568653
CCDC186	55088	-0.661511	0.000570313
FRAT1	10023	0.613495	0.000571559
ANGPT1	284	-1.22417	0.000572874
FOXN2	3344	-0.669038	0.00057296
GBA	2629	0.65067	0.000573013
DEK	7913	-0.615178	0.000575445
LINC01725	101927560	-1.07713	0.000575579
AFF3	3899	-0.852673	0.000575579
RPL4	6124	-0.591387	0.000576038
SLC15A2	6565	-0.724334	0.000579236
LIN54	132660	-0.569415	0.000579236
CNOT6	57472	-0.509415	0.000579236
LRRC14	9684	0.501366	0.000579236
FES	2242	0.587473	0.000579236
CDT1	81620	1.30653	0.000579236
PCNX3	399909	0.399579	0.000579605
SF3B1	23451	-0.514803	0.000580203
PTPN1	5770	0.316503	0.000583136
TOR2A	27433	0.494695	0.000586514
MYSM1	114803	-0.80313	0.000588524
ZMAT5	55954	0.561185	0.000588776
PNISR	25957	-0.575075	0.000589582
CLASP2	23122	-0.440765	0.000590488
YAE1	57002	-0.710322	0.000592683
RBMS1	5937	-0.424717	0.00059674
ATPAF2	91647	0.445475	0.000596918
UPF1	5976	0.398579	0.000596918
GPAA1	8733	0.501184	0.00059798
PRKCZ	5590	0.41674	0.000601562
CATSPERB	79820	-0.822015	0.000601562
SPHK2	56848	0.417512	0.000603429
MYNN	55892	-0.93845	0.00060632
MRFAP1L1	114932	-0.499768	0.000606678
TUT4	23318	-0.437892	0.000608516
RRP36	88745	0.332881	0.000608516
CD2BP2	10421	0.412541	0.000608516
CENPK	64105	-1.23355	0.000608714
ASCC3	10973	-0.468896	0.000609567
RGS19	10287	0.440721	0.000609567
AKT1	207	0.441551	0.000614179
ACSL4	2182	-0.646608	0.000614179
SOCS4	122809	-0.715429	0.00061439
NEK2	4751	1.86159	0.000616169
DPH6	89978	-0.689807	0.000617495
PPTC7	160760	-0.613324	0.000617621
ADGRA3	166647	-1.01741	0.000621137
ZNF431	170959	-0.591253	0.000623658
CORO1B	57175	0.385616	0.000623773
MGRN1	23295	0.360139	0.000623773
SLC4A1	6521	1.74745	0.000627491
RAP2C-AS1	101928578	-1.26772	0.00062809
PXN	5829	0.486301	0.000628593
TET1	80312	-0.854656	0.000628981
TREML2	79865	0.616825	0.000630934
ZNF575	284346	0.603851	0.00063199
SLC6A10P	386757	1.50801	0.000632515
BTBD10	84280	-0.540123	0.000635172
PCM1	5108	-0.394938	0.000635438
FLOT1	10211	0.788275	0.000638281
HNRNPF	3185	0.283524	0.00063964
ITGB2	3689	0.513019	0.000640333
TAL1	6886	1.24498	0.000643993
LDHD	197257	1.45132	0.000643993
KIF16B	55614	-0.729272	0.000644539
ITPRIP	85450	0.583187	0.000647043
GRAMD4	23151	0.402352	0.000647043
SMC6	79677	-0.604317	0.000648399
LONP1	9361	0.348919	0.000650996
CITED4	163732	0.83985	0.000653829
DBI	1622	-0.911156	0.000653829
CNTRL	11064	-0.45142	0.000653829
POLG	5428	0.360019	0.000653851
HLCS	3141	-0.570226	0.00065411
TIMP2	7077	0.580224	0.000654302
FBXO4	26272	-0.611104	0.000656281
ZNF354B	117608	-0.656904	0.000656281
FGD4	121512	-0.716676	0.000656281
USF3	205717	-0.420067	0.000658499
RANBP6	26953	-0.840325	0.000658499
SLC25A13	10165	-0.418066	0.000658617
EXOC6	54536	-0.62378	0.000660777
ST3GAL1	6482	0.275302	0.000661743
[truncated: 3,558 more rows]

## Sheet: GSE172114 COVID vs CTL
geneSymbol	geneEntrezID	log2FoldChange	padj
CKLF	51192	-1.95937	3.93852e-26
MCEMP1	199675	-2.79254	6.68412e-22
GCLM	2730	-1.21187	7.34151e-19
GPR84	53831	-2.91199	8.7341e-19
CYP19A1	1588	-3.94301	1.9227e-18
IL10RB	3588	-1.37713	5.16267e-18
S100A9	6280	-1.91744	7.02766e-18
RAB10	10890	-0.743296	1.78717e-17
SLC2A14	144195	-1.88841	8.07069e-17
CARD6	84674	-1.24647	9.4403e-17
MATK	4145	1.40723	1.29223e-16
ADAM9	8754	-1.37825	1.33438e-16
S100A12	6283	-2.96192	1.43046e-16
RAB6D	150786	-1.15642	1.4363e-16
MAFG	4097	-1.16595	1.4363e-16
ILK	3611	-1.16313	3.7115e-16
RAB1A	5861	-0.785384	6.36177e-16
PAFAH2	5051	0.773043	6.49899e-16
ANXA3	306	-2.44712	1.82072e-15
MROCKI	285758	-1.7554	2.00988e-15
CLEC5A	23601	-1.88509	2.47463e-15
SCN9A	6335	-2.16351	3.43334e-15
PASK	23178	1.01845	4.52491e-15
UGCG	7357	-1.78132	4.52491e-15
RN7SL3	378707	-1.68122	4.52491e-15
MOB1A	55233	-0.619001	4.67036e-15
GNG10	2790	-2.13285	5.13198e-15
CPEB4	80315	-1.1117	6.27622e-15
METTL9	51108	-1.47725	6.84325e-15
LMNB1	4001	-1.39205	9.18394e-15
RETN	56729	-2.42173	1.01272e-14
CD177	57126	-4.15514	1.18492e-14
PFKFB3	5209	-1.9238	1.22434e-14
FAM151B	167555	-1.18394	1.33544e-14
SOCS3	9021	-2.32811	1.46246e-14
TAB2	23118	-0.495805	1.7671e-14
GK3P	2713	-1.50024	1.99877e-14
NECAB1	64168	-2.20881	2.17451e-14
FCGR1A	2209	-2.23236	2.77582e-14
SUPT4H1	6827	-0.830621	3.09298e-14
S100A8	6279	-2.35206	3.1748e-14
IFFO2	126917	0.891613	3.32931e-14
NDUFV1	4723	0.643467	3.32931e-14
SUMF2	25870	0.688476	4.06892e-14
PMPCA	23203	0.543568	5.65201e-14
FHIP2A	57700	-1.01912	6.07872e-14
FCGR1CP	100132417	-2.31744	6.28965e-14
MS4A4A	51338	-2.13208	6.28965e-14
DRAM1	55332	-1.38805	6.28965e-14
MARCHF5	54708	-0.928754	7.85298e-14
NFIL3	4783	-1.2798	1.00807e-13
PLBD1	79887	-1.37703	1.08003e-13
WASF1	8936	-1.09026	1.08125e-13
SHOC1	158401	-1.96111	1.25484e-13
STK3	6788	-1.33444	1.28682e-13
ZCCHC18	644353	1.02612	1.33625e-13
CHMP7	91782	0.634258	1.35691e-13
SEPTIN1	1731	0.978934	1.35691e-13
SMYD4	114826	0.711871	1.54319e-13
LAS1L	81887	0.689694	1.65229e-13
ELAC2	60528	0.580547	1.72222e-13
ZNF689	115509	0.618231	1.73745e-13
GNG5	2787	-1.26005	1.91642e-13
FCGR1BP	2210	-2.16574	2.08296e-13
NDUFA10	4705	0.369146	2.27869e-13
HMOX2	3163	0.577912	2.27869e-13
METTL13	51603	0.516939	2.92053e-13
HPR	3250	-1.8214	3.55644e-13
PCSK7	9159	0.65938	4.33332e-13
ACBD6	84320	0.580725	5.75019e-13
MRI1	84245	0.612161	5.85628e-13
DDX19B	11269	0.578735	6.51434e-13
LONRF3	79836	-1.16074	6.93146e-13
SNAP47	116841	0.490787	8.0678e-13
SRPK1	6732	-1.20614	8.06927e-13
SCYL2	55681	-0.589373	8.06927e-13
PPP5C	5536	0.644308	8.12808e-13
SAT1	6303	-1.17265	8.21608e-13
TNFAIP8L3	388121	-3.27111	9.14315e-13
BLMH	642	0.648415	1.1532e-12
RAB27A	5873	-0.823961	1.22526e-12
LBH	81606	1.05818	1.4462e-12
PTPN12	5782	-0.75725	1.48004e-12
ITGAM	3684	-1.23229	1.52524e-12
RTN4	57142	-0.739018	1.55871e-12
PLEKHF1	79156	1.12497	1.5668e-12
DGCR6L	85359	0.66084	1.69977e-12
FCER1G	2207	-1.45521	1.76159e-12
GPS1	2873	0.586083	1.76159e-12
EIF4E3	317649	-0.972832	1.8123e-12
RNASE2	6036	-1.79898	1.84397e-12
GNG5P2	347687	-1.70344	2.08275e-12
TXN	7295	-1.33205	2.1569e-12
PHTF1	10745	-1.12005	2.15958e-12
ARPC1B	10095	-0.914745	2.23236e-12
SHISA4	149345	2.66642	2.24142e-12
BMX	660	-1.94221	2.27116e-12
NUBP2	10101	0.619264	2.34947e-12
NOP53	29997	0.959792	2.42523e-12
IVD	3712	0.728709	2.44184e-12
NLRC3	197358	0.995342	2.44184e-12
WAC	51322	-0.497993	2.74148e-12
BIN1	274	0.988779	3.19038e-12
MAPK14	1432	-1.39361	3.19038e-12
TEF	7008	0.993216	3.26158e-12
NFKBIZ	64332	-0.884899	3.30273e-12
P4HTM	54681	0.612158	3.48329e-12
LINC00426	100188949	1.06939	4.07854e-12
SLC38A2	54407	-0.81576	4.71989e-12
PCYT2	5833	0.696847	5.48755e-12
HP	3240	-2.27518	5.49782e-12
RABGEF1	27342	-1.03366	5.54849e-12
GK	2710	-1.50262	5.63652e-12
GYG1	2992	-1.64141	5.74648e-12
BCL6	604	-1.48935	6.21018e-12
USP6	9098	-0.745105	6.26888e-12
MARCKS	4082	-1.26197	7.01699e-12
TDRD9	122402	-2.06303	7.34916e-12
IDH1	3417	-0.733004	7.6774e-12
CPSF4	10898	0.460162	7.82648e-12
MMP8	4317	-3.00294	7.82648e-12
DHX35	60625	0.511807	7.82648e-12
IMP4	92856	0.539888	8.15425e-12
CLEC4D	338339	-1.85798	8.56701e-12
PPARG	5468	-1.98346	8.6285e-12
RFTN1	23180	0.855872	8.64811e-12
ACSS1	84532	0.762093	8.93971e-12
SLC20A2	6575	0.571706	9.03485e-12
ADCY3	109	-1.91151	9.5073e-12
PIK3CB	5291	-0.729823	1.015e-11
PIGL	9487	0.930506	1.04747e-11
NRN1	51299	-2.56108	1.06055e-11
UBE2D1	7321	-1.09666	1.09773e-11
SCN1A-AS1	101929680	-2.09788	1.12186e-11
FAM110B	90362	-1.69001	1.12186e-11
CEP250	11190	0.571513	1.16178e-11
CA5B	11238	0.744739	1.20909e-11
ACE2	59272	-1.74881	1.23171e-11
TLR5	7100	-1.68832	1.33112e-11
ZFP36L1	677	-0.925113	1.34337e-11
LSM4	25804	0.564514	1.34708e-11
MAP3K20	51776	-1.40058	1.34941e-11
NUP93	9688	0.613041	1.40752e-11
SLC37A3	84255	-1.40277	1.51305e-11
PES1	23481	0.597108	1.54704e-11
FARS2	10667	0.655643	1.62719e-11
NPEPPS	9520	-0.605685	1.6824e-11
CEACAM1	634	-1.68125	1.80298e-11
SH3GLB1	51100	-1.13243	1.84277e-11
ZNF16	7564	0.660485	1.84277e-11
ARHGEF9	23229	0.804533	1.9213e-11
LIPC-AS1	101928694	-1.91508	2.00916e-11
MAP2K6	5608	-1.45663	2.00916e-11
MCTP1	79772	-0.962224	2.06078e-11
ANKRD16	54522	0.685141	2.20993e-11
RRP1	8568	0.544404	2.28664e-11
STOM	2040	-1.40474	2.43625e-11
ITPRID2	6744	-0.77105	2.48164e-11
GPR160	26996	-1.28085	2.48164e-11
ROCK1P1	727758	-0.941756	2.48164e-11
RASSF1	11186	0.558207	2.60351e-11
FBXL5	26234	-1.09874	2.63873e-11
OLAH	55301	-3.31696	2.74913e-11
MIPEP	4285	0.695092	2.76529e-11
PEBP1	5037	0.791012	2.83481e-11
ITFG2	55846	0.688518	2.88784e-11
TEX264	51368	0.464463	2.90566e-11
PTENP1	11191	-1.15255	2.90566e-11
FYB1	2533	-0.875949	2.95644e-11
MRPS18B	28973	0.581694	2.95644e-11
TLK1	9874	-0.659965	3.02862e-11
VPS51	738	0.770753	3.03395e-11
RPUSD4	84881	0.498095	3.04304e-11
EIF2B5	8893	0.430693	3.31129e-11
MAN1B1	11253	0.495299	3.31129e-11
IDH2	3418	0.667252	3.37576e-11
POTEJ	653781	-1.24785	3.39321e-11
POTEI	653269	-1.23396	3.42454e-11
ACAD9	28976	0.45445	3.42454e-11
ZC3H11B	643136	-0.652736	3.45831e-11
KCNH7	90134	-1.71318	3.58877e-11
YTHDF3	253943	-0.455073	3.59563e-11
MMP9	4318	-1.87258	3.69608e-11
FYN	2534	0.697569	3.75307e-11
PELO	53918	-0.701676	3.76861e-11
B4GALT5	9334	-1.29179	3.82915e-11
SLC2A3	6515	-1.42403	3.94295e-11
ANKRD22	118932	-2.55349	4.03161e-11
CST7	8530	-1.55479	4.04106e-11
MEGF9	1955	-0.990708	4.06253e-11
RD3L	647286	-2.4243	4.06253e-11
DBP	1628	0.931188	4.22831e-11
WDR18	57418	0.69056	4.38546e-11
MMS19	64210	0.425829	4.54137e-11
RAB32	10981	-1.14274	4.60558e-11
DPP7	29952	0.800386	4.72173e-11
ACER3	55331	-1.09739	4.8881e-11
TRUB2	26995	0.61233	5.13866e-11
CD55	1604	-1.30435	5.48797e-11
PRMT7	54496	0.680506	5.56474e-11
MGMT	4255	0.723091	6.22049e-11
RIT1	6016	-0.83847	6.37174e-11
HPSE	10855	-1.14094	6.47642e-11
PCMT1	5110	-0.914971	6.66593e-11
RRAGD	58528	-0.96423	6.69175e-11
PLOD2	5352	-1.94199	6.78428e-11
QARS1	5859	0.69942	7.2907e-11
PRPF31	26121	0.535274	7.85891e-11
MICU1	10367	-0.572614	7.9921e-11
HECA	51696	-0.450657	8.02962e-11
SLC40A1	30061	-1.09946	8.16183e-11
SDF2	6388	-0.656588	8.16183e-11
RAB21	23011	-0.507712	8.5784e-11
CLIC4	25932	-0.721893	8.84518e-11
B4GALT7	11285	0.557965	9.02373e-11
EEF2	1938	0.832518	9.2769e-11
RBMS1	5937	-0.763594	9.30288e-11
OPLAH	26873	-1.63089	9.34941e-11
SLMAP	7871	-0.46487	9.63249e-11
MSRB3	253827	-1.10014	9.63249e-11
CXCR6	10663	0.875188	1.00988e-10
C8orf88	100127983	-1.49438	1.07723e-10
CPE	1363	-2.27142	1.08648e-10
RHOT1	55288	-0.763797	1.0973e-10
MYO10	4651	-2.17947	1.12631e-10
LINC01237	101927289	1.09642	1.14519e-10
AKR1B1	231	0.701388	1.14522e-10
FFAR3	2865	-2.73957	1.17964e-10
ESYT1	23344	0.931431	1.19626e-10
SQOR	58472	-1.00487	1.21292e-10
NCF4	4689	-0.979736	1.23096e-10
DUS3L	56931	0.702229	1.27782e-10
LINC01503	100506119	-1.18875	1.28702e-10
AGK	55750	0.624286	1.3074e-10
INTS6	26512	-0.56667	1.3074e-10
USP5	8078	0.623441	1.30848e-10
ERBB2	2064	1.44644	1.30905e-10
PHF21A	51317	-0.893229	1.32167e-10
DHRS4-AS1	55449	0.587397	1.32964e-10
CD274	29126	-2.18747	1.36151e-10
NRBF2	29982	-0.900961	1.38683e-10
STMN3	50861	0.890626	1.39682e-10
MYL12A	10627	-0.765212	1.40851e-10
CDC42EP3	10602	-0.949704	1.49368e-10
WSB1	26118	-1.28312	1.50096e-10
JRK	8629	0.565892	1.51122e-10
ZFYVE16	9765	-0.848105	1.55608e-10
ZNF438	220929	-1.31041	1.58152e-10
DACH1	1602	-1.52722	1.5943e-10
OGFOD3	79701	0.610126	1.5943e-10
SLC41A3	54946	0.702759	1.65469e-10
HLCS	3141	0.693587	1.68053e-10
POMT1	10585	0.564088	1.70063e-10
RAB5IF	55969	-0.957393	1.76754e-10
CNIH4	29097	-0.973485	1.76832e-10
SRGN	5552	-1.29948	1.77236e-10
PRKCH	5583	0.866834	1.78379e-10
HK3	3101	-1.31887	1.83166e-10
H2BP1	337875	-1.09903	1.84667e-10
CIAPIN1	57019	0.435526	1.84873e-10
CCR1	1230	-1.63366	1.85039e-10
CD63	967	-1.03135	1.85797e-10
CKAP4	10970	-1.22381	1.85967e-10
HTATIP2	10553	-0.866797	1.95172e-10
PAXX	286257	0.644614	1.95566e-10
CHD6	84181	0.659634	1.97818e-10
MOSPD2	158747	-0.835255	1.98988e-10
RB1	5925	-0.457066	1.99434e-10
RRAGC	64121	-0.633158	1.99857e-10
PSTPIP2	9050	-1.41562	2.02884e-10
IL2RB	3560	1.12402	2.09794e-10
MAP3K20-AS1	339751	-1.59965	2.12615e-10
GCKR	2646	-2.82486	2.14905e-10
APMAP	57136	-1.00541	2.17986e-10
RGL4	266747	-1.59217	2.18194e-10
ELP5	23587	0.486352	2.3958e-10
ITGA7	3679	-2.44812	2.42687e-10
ITPRIPL1	150771	0.896893	2.46466e-10
CD247	919	1.04205	2.49794e-10
PLCD1	5333	0.52031	2.49794e-10
SPATA1	100505741	-1.03244	2.50629e-10
CAPG	822	-0.881869	2.51015e-10
SERPINB1	1992	-1.39021	2.51291e-10
ACSL1	2180	-1.59418	2.54523e-10
NRDC	4898	-0.617017	2.54636e-10
RAB14	51552	-0.377619	2.67755e-10
KLRC1	3821	1.51422	2.75717e-10
OSM	5008	-1.55277	2.91537e-10
WDR54	84058	0.845882	2.92349e-10
KIF1B	23095	-1.17056	2.98284e-10
ATP6V1C1	528	-1.0624	3.0001e-10
SUN1	23353	0.593566	3.01692e-10
PLAC8	51316	-1.17383	3.03682e-10
CCDC115	84317	0.501104	3.06265e-10
FAM126B	285172	-1.02806	3.09486e-10
GPR141	353345	-1.25553	3.1469e-10
CARD16	114769	-1.10779	3.23698e-10
PROK2	60675	-1.56768	3.24622e-10
LINC01093	100506229	-2.62332	3.2493e-10
AGFG2	3268	0.79892	3.29751e-10
DDAH2	23564	-1.37813	3.31232e-10
OMG	4974	-0.945495	3.34381e-10
MCCC2	64087	0.615705	3.41591e-10
FXN	2395	0.775549	3.47571e-10
MGST1	4257	-1.07434	3.64675e-10
HGH1	51236	0.854933	3.73932e-10
IL10	3586	-2.31123	3.73987e-10
CYP1B1	1545	-1.80905	3.83107e-10
MORC2	22880	0.641277	3.84553e-10
BUD23	114049	0.643223	3.9676e-10
AAMP	14	0.503699	4.01648e-10
SMPDL3A	10924	-1.75386	4.08703e-10
NAMPT	10135	-1.29644	4.08703e-10
SKAP2	8935	-1.00499	4.15318e-10
BAZ1A	11177	-1.03644	4.2036e-10
MCTP2	55784	-1.09596	4.21024e-10
PABPC4	8761	0.708486	4.3774e-10
TANK	10010	-0.762238	4.53101e-10
TAF6L	10629	0.565404	4.5816e-10
BTBD11	121551	1.04059	4.65419e-10
RBFA	79863	0.656146	4.65419e-10
IVNS1ABP	10625	-0.607695	4.6581e-10
CLEC1A	51267	-1.22039	5.19314e-10
SOS2	6655	-0.818898	5.3147e-10
DYNLT1	6993	-0.977755	5.4099e-10
DDX56	54606	0.460067	5.43962e-10
XKRX	402415	1.38448	5.43962e-10
ACTR1B	10120	0.490021	5.68803e-10
ATP6V0E2	155066	0.815408	5.68803e-10
SOCS3-DT	101928674	-2.05452	5.70526e-10
GNAQ	2776	-0.837326	5.95584e-10
C16orf72	29035	-0.746057	6.03864e-10
WDR26	80232	-0.778427	6.07926e-10
RAB31	11031	-0.959022	6.07926e-10
WDFY3	23001	-1.1968	6.12782e-10
ABHD15	116236	0.728521	6.23836e-10
LINC00680	106660612	0.693642	6.24226e-10
FITM2	128486	0.807565	6.27485e-10
IRF9	10379	-1.00023	6.36191e-10
NABP1	64859	-1.04236	6.49744e-10
KREMEN1	83999	-1.55866	6.55652e-10
SIPA1L2	57568	-1.47037	6.66054e-10
POMGNT1	55624	0.589069	6.78733e-10
SLC26A8	116369	-1.57171	6.80622e-10
MTA2	9219	0.495879	6.82731e-10
SAMSN1	64092	-1.35207	6.83279e-10
GLRX	2745	-0.878704	6.84095e-10
RUVBL1	8607	0.567274	6.9527e-10
CAP1	10487	-0.694562	7.03902e-10
FLOT1	10211	-1.07078	7.0566e-10
KDM1A	23028	0.487724	7.13162e-10
CYSTM1	84418	-1.93562	7.13468e-10
N4BP1	9683	-0.864938	7.18304e-10
KL	9365	-1.89916	7.25808e-10
DCAF10	79269	-0.483372	7.42418e-10
BCL2A1	597	-1.81689	7.49451e-10
PAPOLA	10914	-0.414582	7.52132e-10
MTF1	4520	-0.957416	7.53451e-10
TNFSF10	8743	-1.15537	7.53512e-10
SDCBP	6386	-0.901371	7.53512e-10
KIF22	3835	0.670004	7.66506e-10
UBXN2B	137886	-0.914208	8.05357e-10
TRMT1L	81627	-0.603222	8.10245e-10
NPEPPSP1	440434	-0.658835	8.38397e-10
CR1	1378	-1.41965	8.56623e-10
NDUFB3	4709	-1.19039	8.77423e-10
TNFAIP6	7130	-1.87422	8.81284e-10
SIT1	27240	0.785168	8.86113e-10
FUT11	170384	0.629879	8.86113e-10
CRY2	1408	0.589295	8.86113e-10
CD164	8763	-0.740256	8.94272e-10
CSNK1A1	1452	-0.398655	9.03776e-10
ACSL3	2181	-0.707997	9.07771e-10
LETMD1	25875	0.425612	9.07771e-10
DNAJA3	9093	0.530578	9.07771e-10
ANO10	55129	-0.846377	9.37942e-10
TRAP1	10131	0.668786	9.4728e-10
ARL8B	55207	-0.483072	9.63635e-10
AGFG1	3267	-1.01133	9.64371e-10
REXO4	57109	0.590526	9.64371e-10
TNFSF13B	10673	-1.43861	9.64371e-10
SLC7A11	23657	-1.10306	9.81457e-10
F5	2153	-1.36811	9.84365e-10
ZNF831	128611	0.981803	1.04038e-09
TRIQK	286144	-0.975703	1.05885e-09
PIM3	415116	-1.05511	1.0869e-09
NCAPH2	29781	0.632732	1.0869e-09
ZNF3	7551	0.443831	1.09568e-09
HIF1A	3091	-0.869697	1.09568e-09
ADAMTS1	9510	1.24829	1.09619e-09
TAB3	257397	-0.569965	1.09689e-09
AIM2	9447	-1.45784	1.10225e-09
TRIM32	22954	0.747252	1.10803e-09
C1orf159	54991	0.723811	1.13293e-09
DCAF16	54876	0.514331	1.13399e-09
MIR3945HG	731424	-1.7406	1.13748e-09
RTN3	10313	-0.935736	1.13748e-09
GALNT14	79623	-1.73879	1.14801e-09
GIMAP6	474344	0.63764	1.14938e-09
MCU	90550	-0.69814	1.19649e-09
EMBP1	647121	-0.884721	1.19971e-09
ZNF786	136051	0.644662	1.21355e-09
VAPA	9218	-0.77194	1.2142e-09
R3HCC1	203069	0.436762	1.30683e-09
FCAR	2204	-1.33697	1.33031e-09
TRIM25	7706	-1.11513	1.35354e-09
LSMEM1	286006	-1.25701	1.36498e-09
EVI2B	2124	-0.750149	1.37384e-09
AKIRIN2	55122	-0.653572	1.3778e-09
LIMK2	3985	-1.19087	1.37889e-09
KPNB1	3837	-0.66439	1.40487e-09
NUBPL	80224	0.717383	1.41363e-09
PDCD11	22984	0.6383	1.41602e-09
ABHD14A	25864	0.708383	1.42431e-09
AARS2	57505	0.71357	1.44515e-09
NPRL2	10641	0.388905	1.44945e-09
FAR1	84188	-0.781468	1.46079e-09
ZC3H12D	340152	0.884661	1.48078e-09
BRI3	25798	-0.849258	1.4941e-09
C3AR1	719	-1.67318	1.49973e-09
ESYT2	57488	0.543227	1.51263e-09
SPPL2A	84888	-0.665105	1.51562e-09
LIN7A	8825	-1.13869	1.53524e-09
LCK	3932	0.903975	1.54406e-09
NSUN7	79730	-1.71106	1.54602e-09
JAK2	3717	-0.960054	1.55041e-09
COQ9	57017	0.282029	1.56591e-09
CEACAM3	1084	-0.970972	1.56591e-09
STX11	8676	-1.09428	1.56784e-09
AKAP1	8165	0.709749	1.57414e-09
KLHL3	26249	1.03169	1.64288e-09
ACSF2	80221	0.700684	1.67106e-09
GPR42	2866	-2.64051	1.70909e-09
ARHGEF10L	55160	1.07654	1.75236e-09
GGA2	23062	0.590519	1.75867e-09
RALB	5899	-1.07204	1.80346e-09
ST3GAL4	6484	-1.30829	1.88375e-09
HNRNPLL	92906	-0.710746	1.89171e-09
IFNAR1	3454	-0.874484	1.9056e-09
GNAI3	2773	-0.697109	1.90815e-09
MCCC1	56922	0.547906	1.93462e-09
FEM1C	56929	-0.757205	1.97581e-09
THEM6	51337	0.842188	1.98979e-09
ZNF543	125919	0.617814	1.98979e-09
ZNF577	84765	0.473728	2.01339e-09
UBASH3A	53347	1.00259	2.05506e-09
CXCL1	2919	-1.14085	2.08624e-09
TDP1	55775	0.561975	2.08624e-09
TTN-AS1	100506866	-0.720308	2.08701e-09
CD58	965	-0.823022	2.10854e-09
TMEM185B	79134	-0.849074	2.14265e-09
TMEM223	79064	0.478261	2.14715e-09
ADCK2	90956	0.588883	2.156e-09
PPP1R12A	4659	-0.681327	2.26658e-09
RAP2C	57826	-0.732541	2.48675e-09
CTSF	8722	0.969992	2.50765e-09
TCF25	22980	0.505279	2.53373e-09
CARD8	22900	-0.591299	2.59941e-09
MKS1	54903	0.706836	2.6491e-09
GPA33	10223	1.05945	2.70177e-09
DKC1	1736	0.440066	2.76684e-09
EHMT1	79813	0.444726	2.79952e-09
G0S2	50486	-1.86892	2.82327e-09
UIMC1	51720	-0.588744	2.82327e-09
RSAD1	55316	0.5822	2.84747e-09
AMOT	154796	1.07531	2.87607e-09
UPP1	7378	-1.22627	2.90276e-09
LYSMD4	145748	0.497882	2.99076e-09
UBE2R2	54926	-0.752335	2.99604e-09
TOR1AIP2	163590	-0.477537	3.06751e-09
SEMA6B	10501	-1.56271	3.10982e-09
GALNT12	79695	0.928188	3.11121e-09
UBE2F	140739	-0.800802	3.23635e-09
PCNX2	80003	0.854542	3.25867e-09
MFSD6	54842	0.582897	3.29149e-09
MTHFD1	4522	0.619469	3.36604e-09
FUBP3	8939	0.406989	3.39271e-09
NT5C2	22978	-0.642018	3.45262e-09
TM9SF2	9375	-0.580777	3.52118e-09
NOP10	55505	-0.787842	3.58144e-09
FNDC3B	64778	-0.88976	3.60759e-09
PLSCR1	5359	-1.55975	3.67195e-09
KCTD7	154881	0.523762	3.70171e-09
HAUS5	23354	0.812739	3.82489e-09
BST1	683	-1.01814	3.87199e-09
PPP2R5A	5525	-0.695686	3.90291e-09
CACNA1E	777	-1.67808	3.95688e-09
EPC2	26122	-0.367301	3.96252e-09
PIK3IP1	113791	0.660806	3.97997e-09
LYRM1	57149	-0.84927	4.01018e-09
RUSF1	64755	0.651151	4.01317e-09
SCARNA10	692148	-2.01971	4.02168e-09
HGF	3082	-1.63669	4.10996e-09
NMT2	9397	0.878257	4.12036e-09
CDPF1	150383	0.653787	4.15267e-09
NLRC4	58484	-1.27535	4.27338e-09
HHEX	3087	-1.04958	4.32648e-09
RPS16	6217	0.963041	4.32743e-09
DNAJC13	23317	-0.693923	4.36123e-09
TCAIM	285343	-0.845258	4.6312e-09
CD27	939	0.88689	4.69159e-09
IL4R	3566	-1.13225	4.69159e-09
SNX10	29887	-0.93264	4.73449e-09
CFLAR	8837	-0.827523	4.76171e-09
CORO2A	7464	-0.84283	4.82339e-09
GGACT	87769	0.944323	5.17784e-09
PRPF19	27339	0.594835	5.22064e-09
CD4	920	1.0568	5.23506e-09
LIPM	340654	-2.52965	5.27681e-09
CCPG1	9236	-0.886449	5.31134e-09
H3-5	440093	-1.07811	5.38402e-09
GSTO1	9446	-0.766158	5.54124e-09
MRPS25	64432	0.554474	5.70249e-09
VNN1	8876	-1.92968	5.71332e-09
GLT1D1	144423	-0.975395	5.74879e-09
LAX1	54900	0.883223	5.75628e-09
TTLL1	25809	0.630142	5.75628e-09
PIP4P2	55529	-0.823893	5.90326e-09
MGAM	8972	-1.42817	5.90484e-09
GNB4	59345	-0.693068	5.92929e-09
TAAR1	134864	-2.41172	6.19197e-09
TMEM204	79652	1.03903	6.20791e-09
NCALD	83988	1.12192	6.2191e-09
ADRB2	154	0.719036	6.24239e-09
LYN	4067	-0.875533	6.24764e-09
GRAMD2B	65983	0.788312	6.27067e-09
ZNF875	284459	0.641675	6.31647e-09
FLOT2	2319	-1.02003	6.39106e-09
DFFA	1676	0.480444	6.47541e-09
HIP1R	9026	0.769983	6.54814e-09
RNFT1	51136	-0.627067	6.56219e-09
SCRN2	90507	0.602691	6.6703e-09
MED13	9969	-0.372388	6.78932e-09
FN3KRP	79672	0.68012	6.79314e-09
LMO2	4005	-0.757694	6.83486e-09
THEM4	117145	0.851673	6.86831e-09
CPD	1362	-0.925078	6.86831e-09
FAHD2A	51011	0.55491	6.89824e-09
ZSCAN2	54993	0.513017	7.16447e-09
PYGL	5836	-1.22754	7.16739e-09
MEX3C	51320	0.593204	7.19778e-09
CASP4	837	-0.870876	7.21149e-09
KAT14	57325	0.641864	7.3243e-09
PGD	5226	-1.08574	7.34722e-09
EIF3F	8665	0.596947	7.39104e-09
FAM8A1	51439	-0.941411	7.39455e-09
DSE	29940	-0.862811	7.54404e-09
ARL8A	127829	-0.791757	7.55272e-09
HLA-DPA1	3113	0.988688	7.58051e-09
BNIP2	663	-0.735563	7.62941e-09
LINC02217	101929544	-1.65833	7.63369e-09
GCA	25801	-1.2909	7.92683e-09
EMB	133418	-0.876191	7.967e-09
CNR2	1269	1.01977	7.98265e-09
MPRIP	23164	0.720869	8.16156e-09
LRRC45	201255	0.642338	8.16798e-09
ZAP70	7535	0.925115	8.19964e-09
ELP1	8518	0.452195	8.28095e-09
GNA13	10672	-0.581221	8.31942e-09
CUL4B	8450	-0.454868	8.45642e-09
IL1RN	3557	-1.2465	8.66786e-09
PLSCR2	57047	-1.56252	8.78574e-09
C8orf33	65265	0.491117	8.83824e-09
NOP14	8602	0.576834	8.86145e-09
DEGS1	8560	-0.704549	8.8925e-09
SPG7	6687	0.396685	8.95744e-09
IER3	8870	-1.03011	9.09361e-09
POTEM	641455	-1.15324	9.13515e-09
EIF4G3	8672	-0.651473	9.31439e-09
USP28	57646	0.678669	9.33015e-09
TCAF1	9747	0.716779	9.73556e-09
EIF2B1	1967	0.38303	9.75901e-09
PTGR1	22949	-1.72274	9.76361e-09
ZBTB5	9925	0.5493	9.9574e-09
POTEE	445582	-1.10915	1.00085e-08
NAT10	55226	0.673384	1.00105e-08
EXOC6	54536	-0.945683	1.02197e-08
IRAK3	11213	-1.29117	1.02958e-08
AMN1	196394	-0.918517	1.04615e-08
HERC4	26091	-0.467674	1.06021e-08
ZDHHC19	131540	-2.86241	1.07238e-08
DDHD2	23259	0.603935	1.08156e-08
DYNLT5	200132	-1.98452	1.1011e-08
ANKMY1	51281	0.624605	1.10984e-08
LATS2	26524	-0.801382	1.11681e-08
CD96	10225	0.879152	1.11734e-08
APEH	327	0.349996	1.12393e-08
ADGRG3	222487	-1.31784	1.12535e-08
CUTA	51596	0.552095	1.15379e-08
CREB5	9586	-1.13063	1.16085e-08
DHX30	22907	0.572821	1.16179e-08
CD82	3732	-1.03339	1.16179e-08
KIAA1958	158405	-1.33577	1.18206e-08
DCTD	1635	0.425345	1.19294e-08
PXMP4	11264	0.559983	1.19294e-08
NFE2L2	4780	-0.588041	1.20312e-08
CFAP298-TCP10L	110091775	1.15175	1.20643e-08
NRCAM	4897	1.61668	1.21087e-08
CASP5	838	-1.85978	1.23945e-08
RAB5A	5868	-0.560183	1.24047e-08
RAB33B	83452	-0.939496	1.25682e-08
ATP6V0E1	8992	-0.70997	1.25682e-08
CD59	966	-1.09739	1.28594e-08
CSGALNACT2	55454	-0.822998	1.29046e-08
ECHS1	1892	0.542516	1.2929e-08
DDIAS	220042	-0.97611	1.2929e-08
LONP1	9361	0.587809	1.2929e-08
PIK3AP1	118788	-1.14943	1.29628e-08
ZNF589	51385	0.518266	1.3089e-08
RP2	6102	-0.84073	1.3089e-08
MIR223HG	115891964	-1.15436	1.3089e-08
PDE4DIP	9659	0.466669	1.31411e-08
TMEM33	55161	-0.611277	1.32405e-08
EVL	51466	0.854166	1.32453e-08
DHRS3	9249	0.889077	1.35346e-08
RBM19	9904	0.628868	1.35346e-08
NOP9	161424	0.491958	1.35346e-08
TRAF5	7188	0.744516	1.39409e-08
S1PR5	53637	1.30371	1.4204e-08
MMADHC	27249	-0.756023	1.44727e-08
MIR3142HG	107075116	1.09022	1.45442e-08
KLHL22	84861	0.530535	1.47808e-08
SLC1A3	6507	-1.55905	1.49516e-08
SHISAL2A	348378	0.894671	1.50264e-08
TIFA	92610	-1.42641	1.50264e-08
SLPI	6590	-1.9994	1.5197e-08
ACVR2B	93	0.826036	1.52085e-08
PAFAH1B2	5049	-0.354652	1.52289e-08
NUMB	8650	-0.763612	1.53101e-08
B3GNT5	84002	-1.1223	1.53297e-08
KCMF1	56888	-0.434286	1.5427e-08
NR2C2AP	126382	0.541595	1.5427e-08
TMEM260	54916	-0.88497	1.55182e-08
WDFY3-AS2	404201	-1.22211	1.55412e-08
CCDC71L	168455	-1.12291	1.55412e-08
ZIK1	284307	0.87868	1.55897e-08
MFSD14A	64645	-0.640858	1.5643e-08
OSGEP	55644	0.42946	1.58028e-08
SELL	6402	-1.01462	1.5886e-08
POMP	51371	-0.590813	1.58889e-08
MRM3	55178	0.511964	1.60135e-08
CHMP5	51510	-1.29506	1.60554e-08
PCCA	5095	0.666055	1.61538e-08
SLC25A42	284439	0.74928	1.62465e-08
PARP1	142	0.681844	1.628e-08
SLCO4C1	353189	-0.800221	1.64029e-08
FPGS	2356	0.670465	1.64242e-08
DDX60L	91351	-1.17798	1.64603e-08
ECI2	10455	0.530149	1.64609e-08
TLR8	51311	-1.11709	1.64827e-08
NMRAL1	57407	0.553662	1.65744e-08
BUB3	9184	0.403345	1.674e-08
TARBP1	6894	0.711669	1.68471e-08
HMGXB3	22993	0.525562	1.72991e-08
PFKL	5211	0.576503	1.72991e-08
ERCC2	2068	0.656526	1.73108e-08
BIVM	54841	0.637161	1.76311e-08
AQP9	366	-1.18861	1.77013e-08
CAMK2D	817	0.663438	1.79949e-08
ALDH16A1	126133	0.734929	1.85164e-08
BROX	148362	-0.546801	1.86467e-08
GADD45B	4616	-1.0376	1.86855e-08
ALG1	56052	0.517477	1.8718e-08
LINC02481	339988	1.24668	1.87512e-08
CPEB3	22849	-0.619324	1.88143e-08
UBE2A	7319	-0.418672	1.88376e-08
ATP9A	10079	-1.42836	1.90242e-08
TBC1D8	11138	-1.21533	1.91755e-08
PSMC1	5700	-0.420832	1.9583e-08
ALS2CL	259173	0.92968	1.96502e-08
RBM47	54502	-0.942444	1.96502e-08
AGTRAP	57085	-0.837511	1.97141e-08
NARF	26502	-0.676885	1.99352e-08
MKNK1	8569	-1.03549	2.04697e-08
PICALM	8301	-0.656953	2.04776e-08
LY96	23643	-1.24418	2.05027e-08
MGAM2	93432	-1.69449	2.11551e-08
SUCLG2	8801	0.517694	2.12263e-08
PLXNC1	10154	-0.933954	2.12263e-08
LRIG1	26018	0.648861	2.19016e-08
RAB20	55647	-1.43942	2.20517e-08
RNF111	54778	-0.436092	2.21378e-08
NPTN	27020	-0.609606	2.24303e-08
TNFRSF25	8718	0.879843	2.25811e-08
PTGFR	5737	-1.91218	2.25811e-08
ALDH1A2	8854	-1.51214	2.27069e-08
KLF14	136259	-2.71464	2.27448e-08
BACH1	571	-0.764473	2.27448e-08
PNMA3	29944	1.33619	2.29526e-08
DNMT1	1786	0.670847	2.29851e-08
RCC1L	81554	0.510923	2.32674e-08
BRF1	2972	0.595483	2.32674e-08
ALPL	249	-1.60739	2.33906e-08
MCMBP	79892	-0.531967	2.36052e-08
C6orf62	81688	-0.483296	2.36145e-08
POLRMT	5442	0.678427	2.36145e-08
C4orf3	401152	-0.880522	2.37492e-08
IFRD1	3475	-0.801984	2.38827e-08
CCNL1	57018	-0.500565	2.40998e-08
LINC01238	102723927	1.44401	2.43072e-08
ILVBL	10994	0.652004	2.46005e-08
TBCD	6904	0.457517	2.4646e-08
APOA2	336	-1.47741	2.52346e-08
KRI1	65095	0.639154	2.59224e-08
CYRIB	51571	-0.673419	2.60116e-08
HMGA2-AS1	100129940	-1.50365	2.64704e-08
NUDCD3	23386	0.473309	2.67848e-08
FZD5	7855	-0.917622	2.70862e-08
USP13	8975	0.679624	2.71302e-08
APEX1	328	0.649689	2.71302e-08
ACSL4	2182	-0.996396	2.75749e-08
LDAH	60526	0.521674	2.79678e-08
ANXA6	309	0.559779	2.88863e-08
LILRA5	353514	-1.38363	2.8903e-08
SLC2A4RG	56731	0.719275	2.89887e-08
SAMM50	25813	0.490165	2.9343e-08
RSBN1	54665	-0.60447	2.939e-08
C1orf35	79169	0.42273	2.9491e-08
ASPH	444	-1.39074	3.01508e-08
CCNA1	8900	-2.5673	3.07059e-08
NSUN3	63899	-0.628349	3.14523e-08
GNL1	2794	0.496116	3.16568e-08
IL10RA	3587	0.534352	3.17404e-08
GATD3	8209	0.405002	3.2019e-08
ZNF281	23528	-0.801867	3.20433e-08
ACOT13	55856	-0.438989	3.20433e-08
OSER1	51526	-0.664862	3.20433e-08
MTR	4548	0.607163	3.20621e-08
DYSF	8291	-1.23888	3.30962e-08
MTERF4	130916	0.475568	3.32063e-08
SLC22A4	6583	-1.0723	3.32544e-08
C1GALT1	56913	-0.737131	3.3262e-08
TYSND1	219743	0.594772	3.3262e-08
KLHL2	11275	-1.11026	3.33501e-08
ADAM17	6868	-0.643343	3.33677e-08
VPS52	6293	0.432541	3.33677e-08
CREG1	8804	-0.980615	3.34645e-08
ADA	100	0.723901	3.34645e-08
GLOD4	51031	0.524827	3.44828e-08
ZNF70	7621	0.700269	3.44828e-08
FNDC3A	22862	-0.481016	3.48434e-08
PRR13	54458	-0.741246	3.50355e-08
PAG1	55824	-0.8509	3.5224e-08
CERT1	10087	-0.512964	3.52529e-08
RAB3IP	117177	-0.569957	3.57993e-08
PTBP3	9991	-0.519317	3.65244e-08
HAUS4	54930	-1.13973	3.66172e-08
TOR1A	1861	-0.519003	3.69295e-08
SHROOM4	57477	-1.23903	3.72361e-08
CIRBP	1153	0.499276	3.72871e-08
PIWIL4	143689	-1.08387	3.73057e-08
MCM5	4174	0.633494	3.7374e-08
NFATC3	4775	0.423034	3.84634e-08
GRAPL	400581	0.810968	3.93035e-08
DENND5A	23258	-0.70743	3.93515e-08
ALDOA	226	-0.993516	3.94527e-08
TUBGCP5	114791	0.589868	3.95378e-08
MSRB1	51734	-0.927427	3.96928e-08
ZNF530	348327	0.707131	3.97457e-08
LRG1	116844	-1.31778	3.9811e-08
TGFBR1	7046	-0.731737	3.9863e-08
CC2D2A	57545	-1.1955	4.02126e-08
SIGLEC5	8778	-1.11301	4.02355e-08
PDLIM5	10611	-0.440993	4.04509e-08
CMTM6	54918	-0.749521	4.05047e-08
FOSL2	2355	-0.916033	4.06449e-08
DNPEP	23549	0.537906	4.08972e-08
ZNF783	100289678	0.715705	4.13213e-08
DENND11	57189	0.702988	4.16499e-08
PLEK	5341	-0.733951	4.17975e-08
UPB1	51733	-1.30949	4.29938e-08
NUP133	55746	0.367248	4.3203e-08
TASP1	55617	0.575425	4.3203e-08
ABCF3	55324	0.381868	4.48332e-08
DHRS13	147015	-1.13458	4.48332e-08
DEXI	28955	0.553072	4.55223e-08
KLF6	1316	-0.600219	4.5922e-08
EARS2	124454	0.634127	4.5922e-08
LINC01303	101927780	-0.983925	4.69195e-08
CCDC102A	92922	0.885178	4.71849e-08
VNN2	8875	-1.34921	4.72793e-08
PTGES2	80142	0.584176	4.73242e-08
SLC35A5	55032	-0.500595	4.76202e-08
MCM3	4172	0.672029	4.81238e-08
ADGRG5	221188	1.16497	4.84678e-08
RAB24	53917	-0.860436	4.86908e-08
RNF24	11237	-1.05667	4.90639e-08
RNF126	55658	0.562174	4.91559e-08
SESTD1	91404	-0.767582	4.95647e-08
HMGCR	3156	-0.480288	4.99395e-08
GOT2	2806	0.584977	5.11059e-08
AMIGO1	57463	0.896843	5.13353e-08
RNASEK	440400	-0.619875	5.14613e-08
BASP1	10409	-1.2266	5.15105e-08
LIMA1	51474	0.70591	5.16065e-08
CDK5RAP1	51654	0.474309	5.162e-08
ABHD12B	145447	-1.21433	5.16787e-08
ABHD16A	7920	-0.913117	5.19028e-08
FBXO11	80204	-0.430618	5.19252e-08
ZCCHC3	85364	0.299938	5.21828e-08
PLCG1	5335	0.900459	5.27792e-08
CDK14	5218	-0.682758	5.2926e-08
CASP1	834	-0.793284	5.41716e-08
ZMYND19	116225	0.523359	5.45864e-08
LPCAT2	54947	-0.99472	5.49555e-08
STX18-AS1	100507266	0.799479	5.53305e-08
APBB1	322	0.870418	5.63565e-08
METTL2B	55798	0.424204	5.81963e-08
IL18R1	8809	-1.76105	5.919e-08
EPB41L4B	54566	-3.60856	5.919e-08
PPP1R3B	79660	-1.06329	5.95173e-08
ADM	133	-1.41673	6.01216e-08
IL18RAP	8807	-1.42407	6.01965e-08
TRAPPC6A	79090	0.815726	6.06534e-08
SIRPG	55423	0.86731	6.09753e-08
IMMT	10989	0.42938	6.10108e-08
KLF5	688	-1.195	6.12101e-08
CDADC1	81602	-0.862281	6.14842e-08
HNRNPA0	10949	0.483413	6.16733e-08
ZNF48	197407	0.793098	6.16733e-08
PHLDB3	653583	0.810827	6.18534e-08
PDE6B	5158	0.641247	6.21247e-08
SAMD3	154075	0.9509	6.22352e-08
CLIP1	6249	-0.542291	6.24945e-08
URGCP	55665	0.577265	6.27791e-08
PCOLCE2	26577	-2.59073	6.27908e-08
SPATC1	375686	-1.86544	6.27908e-08
CYYR1	116159	-2.23708	6.27908e-08
TLR4	7099	-0.957594	6.31142e-08
ABHD14B	84836	0.723366	6.34933e-08
PPP1R3D	5509	-0.992418	6.40496e-08
TIMP2	7077	-1.02599	6.64899e-08
ZFAND5	7763	-0.462165	6.73439e-08
TARS2	80222	0.461843	6.74701e-08
QPCT	25797	-1.12595	6.81764e-08
SAP30L	79685	-0.473453	6.85632e-08
SKIL	6498	-0.700174	6.92352e-08
GALT	2592	0.562934	7.08757e-08
ROCK2	9475	-0.547781	7.12547e-08
METTL7B	196410	-2.36766	7.19729e-08
YDJC	150223	0.552528	7.20352e-08
WDR46	9277	0.392192	7.27674e-08
FAT4	79633	1.23197	7.35053e-08
ACOT2	10965	0.682462	7.53315e-08
B3GALT6	126792	0.507412	7.53525e-08
HSD3B7	80270	-1.73616	7.56225e-08
DYNC2H1	79659	0.870849	7.62853e-08
JAK3	3718	-1.03484	7.65936e-08
FOXN2	3344	-0.590715	7.71986e-08
RAB11A	8766	-0.571827	7.78999e-08
EIF4G2	1982	-0.3534	7.87286e-08
MNDA	4332	-0.921971	8.07976e-08
SCML4	256380	0.741264	8.10354e-08
FAM89A	375061	-1.62551	8.10866e-08
TNFAIP8L1	126282	0.746527	8.15197e-08
RAB6C	84084	-0.778278	8.29097e-08
KBTBD2	25948	-0.527976	8.53427e-08
SESN1	27244	0.466251	8.65175e-08
SFT2D1	113402	-0.524028	8.65175e-08
BAZ1A-AS1	112268124	-0.898561	8.65175e-08
EXOSC10	5394	0.456689	8.68857e-08
OSBPL3	26031	0.682814	8.81088e-08
RITA1	84934	0.493827	8.8153e-08
NFE4	58160	-1.23449	8.92482e-08
EIF1B	10289	-0.704216	8.9674e-08
FBXO21	23014	0.557978	8.9674e-08
LINC02649	399715	-1.44301	8.98907e-08
SEC22B	9554	-0.459208	8.99031e-08
BATF	10538	-0.920382	9.47372e-08
FNBP4	23360	0.415332	9.83789e-08
KCNJ2-AS1	400617	-1.28983	9.8525e-08
SULT1B1	27284	-1.19221	9.9999e-08
GEMIN4	50628	0.643915	1.0013e-07
NMI	9111	-0.864167	1.00898e-07
NOA1	84273	0.351291	1.01102e-07
EXOSC6	118460	0.635167	1.0117e-07
COQ6	51004	0.469722	1.01279e-07
IDH3B	3420	0.385416	1.01279e-07
CRK	1398	-0.544971	1.01285e-07
PPIL2	23759	0.458737	1.0134e-07
FAM41C	284593	-1.08664	1.01421e-07
DHRS4	10901	0.57498	1.01608e-07
SEPTIN8	23176	0.683004	1.02056e-07
SNORA48	652965	-1.65549	1.02367e-07
CLCA4-AS1	105378828	-1.68672	1.03251e-07
FGD4	121512	-0.879298	1.0357e-07
ALDH1B1	219	0.772164	1.04839e-07
ATP8B4	79895	-1.10412	1.0722e-07
FGR	2268	-0.882699	1.08431e-07
TOMM40	10452	0.589912	1.08431e-07
RBBP7	5931	0.474193	1.08431e-07
NAB2	4665	0.602144	1.08764e-07
S100A6	6277	-0.870172	1.09857e-07
LRRN1	57633	-1.46218	1.10568e-07
C1GALT1C1	29071	-0.777385	1.11923e-07
ZNF263	10127	0.417565	1.1206e-07
CCR5	1234	0.892568	1.12583e-07
EMILIN2	84034	-1.04744	1.12583e-07
NBN	4683	-0.901442	1.1264e-07
CREB3L4	148327	0.480798	1.13169e-07
TRIB2	28951	0.699727	1.13661e-07
GMPR2	51292	-0.600356	1.15334e-07
MIER1	57708	-0.632559	1.17152e-07
PGS1	9489	-0.985996	1.1777e-07
SHOC2	8036	-0.596574	1.18488e-07
TCN1	6947	-2.0028	1.18986e-07
TDRD7	23424	-1.02857	1.19242e-07
EPB41L2	2037	0.71391	1.19876e-07
AK5	26289	1.04747	1.20346e-07
WWOX	51741	0.666393	1.21038e-07
DOCK10	55619	0.601834	1.21537e-07
ME2	4200	-0.455886	1.21537e-07
CSNK1A1L	122011	-1.29188	1.22384e-07
TWNK	56652	0.625211	1.2344e-07
MSL1	339287	-0.764438	1.23946e-07
ATRN	8455	0.490779	1.23988e-07
GALNT3	2591	-0.998014	1.24253e-07
PRSS23	11098	1.50319	1.24508e-07
NDRG2	57447	0.817012	1.25866e-07
TP53I13	90313	0.58224	1.25905e-07
MBOAT2	129642	-0.917456	1.26002e-07
STARD9	57519	0.836633	1.26519e-07
ANKRD34B	340120	-2.01449	1.27489e-07
JAG1	182	-0.889911	1.27489e-07
TBX21	30009	1.14807	1.28029e-07
USB1	79650	-0.91148	1.28724e-07
POLR3A	11128	0.367288	1.30664e-07
ETS1	2113	0.734032	1.30664e-07
RFX5	5993	0.441819	1.3267e-07
USP20	10868	0.458754	1.32875e-07
ERCC1	2067	0.484736	1.35485e-07
RNF175	285533	-1.08386	1.35806e-07
ZNF319	57567	-0.746037	1.3723e-07
VPS9D1	9605	-1.01923	1.39024e-07
ZNF76	7629	0.452985	1.39761e-07
UBIAD1	29914	0.596952	1.40614e-07
REX1BD	55049	0.519143	1.4304e-07
HARS1	3035	0.373415	1.43346e-07
LARS2	23395	0.478647	1.45659e-07
TLR10	81793	-0.795926	1.45983e-07
MFSD14B	84641	-0.823396	1.45983e-07
CLN5	1203	-0.346115	1.46563e-07
DUSP13	51207	-1.46023	1.47548e-07
EVA1C	59271	0.767238	1.47548e-07
AIG1	51390	-0.838645	1.5047e-07
B4GALNT2	124872	-1.0887	1.52621e-07
CD5	921	1.06179	1.53909e-07
ENOSF1	55556	0.681005	1.54727e-07
PITPNC1	26207	0.441497	1.58245e-07
GADD45A	1647	-1.28168	1.58354e-07
TBL3	10607	0.582177	1.58591e-07
MLKL	197259	-0.677498	1.59884e-07
INTS11	54973	0.386399	1.60809e-07
HINT3	135114	-0.596254	1.6112e-07
TRPM2	7226	-1.33974	1.61359e-07
STX3	6809	-0.815488	1.62277e-07
KLHDC4	54758	0.703142	1.62277e-07
DCTN4	51164	-0.509165	1.63188e-07
FAS	355	-0.927543	1.63348e-07
RAP1A	5906	-0.390825	1.64897e-07
CENPB	1059	0.561229	1.67428e-07
NF2	4771	0.532529	1.67508e-07
P2RY13	53829	-0.892077	1.6754e-07
KIAA0825	285600	-0.989135	1.6754e-07
KDM2B	84678	0.586224	1.6754e-07
NUCKS1	64710	0.562133	1.68597e-07
VAV3	10451	-0.578999	1.7155e-07
PRMT6	55170	0.61929	1.71676e-07
GPAT3	84803	-0.977103	1.71676e-07
SIGMAR1	10280	0.430647	1.71676e-07
RAD23B	5887	-0.589019	1.74186e-07
TUFM	7284	0.438056	1.77533e-07
KCNS2	3788	-1.29542	1.77767e-07
PCMTD1-DT	102724330	0.810722	1.78445e-07
GCDH	2639	0.391397	1.80112e-07
UBASH3B	84959	-0.52475	1.80254e-07
ITPA	3704	0.538524	1.80799e-07
ARL4C	10123	0.832351	1.81548e-07
TGFA	7039	-1.16326	1.82432e-07
WDR77	79084	0.557541	1.83174e-07
IL27RA	9466	0.578032	1.83728e-07
GPBP1L1	60313	-0.417352	1.87107e-07
MAGI3	260425	-0.530807	1.88913e-07
GIPC1	10755	0.722614	1.89666e-07
BMS1	9790	0.523713	1.92775e-07
ALPK1	80216	-0.938698	1.93947e-07
GALNT4	8693	-0.820201	1.94162e-07
PHF20L1	51105	-0.577675	1.94265e-07
SART3	9733	0.360489	1.94265e-07
ALOX5AP	241	-1.06234	1.99091e-07
AHNAK	79026	0.713683	2.01907e-07
PXK	54899	-0.660803	2.02698e-07
MARCHF3	115123	-1.0018	2.03005e-07
SBNO2	22904	-0.99805	2.03005e-07
SIGLEC14	100049587	-1.28275	2.03234e-07
PPP2R3C	55012	-0.639792	2.03747e-07
EPHX2	2053	0.887338	2.05669e-07
SPN	6693	0.7581	2.06631e-07
LINC01531	100128682	-1.66767	2.06631e-07
MKNK1-AS1	100507423	-1.05383	2.07233e-07
FBXO25	26260	0.516473	2.09763e-07
ACTR5	79913	0.569389	2.09763e-07
SLC7A6	9057	0.52891	2.10413e-07
BCL11B	64919	0.832927	2.11203e-07
IMPDH2	3615	0.512097	2.14326e-07
UBE2B	7320	-0.775943	2.14326e-07
TOP1	7150	-0.581259	2.14326e-07
ATP5MC2	517	0.396276	2.1544e-07
VIPR1	7433	0.722796	2.15804e-07
ETFBKMT	254013	-0.708445	2.21352e-07
QTRT1	81890	0.611863	2.21988e-07
GAS7	8522	-1.10847	2.23423e-07
NSUN2	54888	0.336334	2.23832e-07
CLCA3P	9629	-1.80314	2.25119e-07
ENGASE	64772	0.722379	2.26229e-07
AZI2	64343	-0.814443	2.26545e-07
STEAP4	79689	-1.01358	2.27683e-07
NUFIP2	57532	-0.406803	2.33521e-07
C5orf63	401207	0.70537	2.33576e-07
ZNF74	7625	0.698438	2.35074e-07
BMPR2	659	-0.502541	2.36032e-07
RPUSD2	27079	0.696256	2.40464e-07
CNOT11	55571	-0.407783	2.40988e-07
SYNJ1	8867	-0.408865	2.40988e-07
BTN2A1	11120	-0.582267	2.44613e-07
HNRNPCL1	343069	-0.748212	2.44836e-07
MRPS27	23107	0.523139	2.44924e-07
SLC37A4	2542	0.445256	2.44924e-07
DDX59	83479	-0.50136	2.45345e-07
SOD2	6648	-0.948893	2.49353e-07
SLC4A7	9497	0.686939	2.52139e-07
SLAMF1	6504	0.663682	2.54735e-07
CNPY4	245812	0.421828	2.56689e-07
TNFRSF1A	7132	-0.781313	2.56991e-07
ZNF343	79175	0.466677	2.57745e-07
SPTLC2	9517	-0.665678	2.61186e-07
S100A11	6282	-0.844009	2.61358e-07
ILF3	3609	0.518088	2.62433e-07
PPP4R2	151987	-0.955113	2.65332e-07
TBPL1	9519	-0.62558	2.65332e-07
LLGL2	3993	0.888783	2.69023e-07
FFAR2	2867	-1.232	2.72861e-07
ARFRP1	10139	0.36784	2.73538e-07
FNIP1	96459	-0.627783	2.75988e-07
PLD1	5337	-0.786408	2.77178e-07
GIMAP1	170575	0.561285	2.77178e-07
VMP1	81671	-0.711066	2.77178e-07
WARS2	10352	0.502574	2.77233e-07
COX6A1	1337	-0.668614	2.80487e-07
METTL2A	339175	0.456016	2.80659e-07
SAMD8	142891	-0.644836	2.81467e-07
UBE2G2	7327	0.400973	2.82298e-07
PLD4	122618	1.16796	2.83934e-07
TSR2	90121	0.413332	2.87068e-07
AP3B2	8120	-2.11226	2.88287e-07
ABCD4	5826	0.448938	2.88693e-07
CYB5R4	51167	-0.604857	2.88991e-07
IL21R	50615	0.741123	2.92513e-07
MSL3	10943	-0.776291	2.93095e-07
C3orf86	102724231	-1.25971	2.93834e-07
ROPN1L	83853	-1.03976	2.94393e-07
SPIN3	169981	0.655566	2.96008e-07
RBPJ	3516	-0.745775	2.98262e-07
SRP19	6728	-0.486949	3.00197e-07
CYP1B1-AS1	285154	-1.46574	3.0182e-07
TLR1	7096	-0.947299	3.07877e-07
USP8	9101	-0.327172	3.11737e-07
TMEM165	55858	-0.768923	3.1209e-07
TTC22	55001	0.707756	3.12691e-07
LTBR	4055	-0.688755	3.12884e-07
NAALADL1	10004	0.566634	3.15891e-07
EXOSC7	23016	0.460412	3.16261e-07
SLC51A	200931	-1.2311	3.16261e-07
NOG	9241	1.56002	3.21401e-07
LPGAT1	9926	-0.6239	3.22718e-07
ASAP1	50807	-0.671835	3.23124e-07
RDH13	112724	0.72481	3.23124e-07
CLIC1	1192	-0.717126	3.23683e-07
TSTD2	158427	0.436148	3.26351e-07
TP53I3	9540	-0.896483	3.26709e-07
SF3B3	23450	0.483529	3.27686e-07
SLC25A24	29957	-0.63125	3.28659e-07
SDHAF3	57001	-1.02667	3.28659e-07
HDAC4	9759	-0.771592	3.29304e-07
NECAP1	25977	-0.521581	3.29433e-07
SUPV3L1	6832	0.4523	3.33614e-07
FHDC1	85462	-1.25921	3.35212e-07
TSNARE1	203062	0.646448	3.35212e-07
PRTN3	5657	-2.02823	3.36957e-07
ENTPD1	953	-0.71998	3.38248e-07
H3-3A	3020	-0.734445	3.44007e-07
DYNC2I1	55112	0.572502	3.4687e-07
INTS14	81556	0.434271	3.5218e-07
LRRC47	57470	0.407827	3.52247e-07
VAMP3	9341	-0.661561	3.52466e-07
TRMT61A	115708	0.636793	3.5284e-07
ATP11B	23200	-0.90208	3.56384e-07
RNF125	54941	0.66275	3.57576e-07
ANKRD39	51239	0.490026	3.58287e-07
TXNDC12	51060	-0.431058	3.58771e-07
TDP2	51567	-0.683798	3.59288e-07
GTPBP3	84705	0.661877	3.59291e-07
PIGU	128869	0.467401	3.59291e-07
ASB7	140460	-0.372471	3.65692e-07
GTF2F1	2962	0.368277	3.67409e-07
SYCP2	10388	-0.993831	3.67441e-07
SHMT2	6472	0.587566	3.70285e-07
FERMT3	83706	-0.746803	3.71554e-07
SLC22A15	55356	-0.936101	3.71707e-07
CNOT9	9125	0.313884	3.81493e-07
RAD21	5885	-0.333035	3.85569e-07
HEBP2	23593	-0.601178	3.86941e-07
GZMM	3004	0.924923	3.89222e-07
PARP9	83666	-1.1199	3.895e-07
LACTB	114294	-0.799895	3.93209e-07
CNEP1R1	255919	-0.721935	3.9394e-07
CEBPB	1051	-0.995595	3.95219e-07
EPHA4	2043	0.852053	3.98619e-07
GPR27	2850	-1.03607	3.99093e-07
ZSWIM6	57688	-0.513979	3.99093e-07
TG	7038	-1.09834	3.99093e-07
INO80E	283899	0.41998	3.99093e-07
TMEM167B	56900	-0.647412	3.99465e-07
SLAMF6	114836	0.71171	3.99465e-07
PDGFD	80310	0.998837	3.99465e-07
DLEU2	8847	-0.548152	4.00417e-07
IRAK2	3656	-0.963165	4.01958e-07
DNAH17	8632	-1.22477	4.01958e-07
CTBP1	1487	0.356314	4.1592e-07
ZNF567-DT	101927621	0.611367	4.1634e-07
TKTL1	8277	1.16574	4.16644e-07
CSTF2	1478	0.409285	4.18038e-07
PVRIG	79037	0.677951	4.19004e-07
FAR2	55711	-0.773013	4.21232e-07
DNPH1	10591	0.625103	4.2378e-07
ZNF517	340385	0.597653	4.24625e-07
ADAM10	102	-0.519167	4.26269e-07
CHSY1	22856	-0.915957	4.28658e-07
SNED1	25992	0.635156	4.31259e-07
WIPF1	7456	-0.425431	4.31869e-07
THAP7	80764	0.609402	4.39551e-07
APBB2	323	-1.22428	4.42972e-07
DNAJC3	5611	-0.597087	4.42972e-07
STARD7	56910	0.335582	4.47429e-07
ADORA2B	136	-0.878925	4.49602e-07
SP100	6672	-0.702649	4.49804e-07
NMRAL2P	344887	-2.02597	4.536e-07
SURF2	6835	0.39037	4.55327e-07
WDR74	54663	0.492634	4.62701e-07
NQO2	4835	-0.966497	4.65237e-07
NUP58	9818	-0.492874	4.66959e-07
FRMD3	257019	-0.983539	4.68548e-07
AGMAT	79814	0.786714	4.68692e-07
GRAP	10750	0.746823	4.71006e-07
TCTN1	79600	0.691498	4.74262e-07
GOLGA8A	23015	0.749631	4.78143e-07
SDHAF1	644096	0.50148	4.78716e-07
TSPAN4	7106	0.747935	4.79147e-07
ZBTB25	7597	0.576154	4.79147e-07
XRN1	54464	-0.768134	4.80991e-07
ATG16L1	55054	0.275802	4.82936e-07
TAF12	6883	-0.481266	4.84576e-07
DUS1L	64118	0.444562	4.87131e-07
NEDD4	4734	-1.00038	4.88883e-07
USP32	84669	-0.634339	4.91007e-07
DPY19L3	147991	-0.780009	4.91007e-07
SERAC1	84947	-0.508253	4.95489e-07
TMEM59	9528	-0.576712	4.96979e-07
APOBEC3A	200315	-0.935244	4.96979e-07
UHRF1BP1L	23074	-0.580781	4.98315e-07
TMOD3	29766	-0.428105	5.08236e-07
PAIP2B	400961	0.653004	5.08405e-07
OTUD7B	56957	0.61373	5.16057e-07
RRP8	23378	0.305951	5.23605e-07
KIF5B	3799	-0.516814	5.41195e-07
SIRPA	140885	-0.947811	5.44931e-07
PCNX1	22990	-0.677174	5.45957e-07
RBMX	27316	0.40136	5.50713e-07
ARHGAP27P1-BPTFP1-KPNA2P3	109286553	-0.694636	5.51645e-07
SDR42E1	93517	0.719471	5.53765e-07
IGF2BP3	10643	-0.841093	5.57105e-07
TEDC1	283643	0.603504	5.57105e-07
POLR1E	64425	0.6214	5.5907e-07
PAAF1	80227	0.513375	5.7001e-07
TRAF2	7186	0.440441	5.72219e-07
TLE4	7091	-0.468869	5.74248e-07
DCUN1D3	123879	-0.635744	5.85739e-07
NAXE	128240	0.436821	5.87085e-07
EEFSEC	60678	0.649624	5.96198e-07
TNNT1	7138	-1.40191	5.99479e-07
SORT1	6272	-1.10947	5.99926e-07
SBF2	81846	-0.675073	6.0494e-07
USP15	9958	-0.736594	6.05118e-07
TNPO1	3842	-0.46287	6.0596e-07
SLC38A1	81539	0.60466	6.0596e-07
KCNJ15	3772	-1.13776	6.13194e-07
RBM15B	29890	0.380947	6.16602e-07
SPOPL	339745	-0.635485	6.17095e-07
SGTB	54557	-0.618107	6.17767e-07
JMJD4	65094	0.587699	6.2271e-07
COL6A2	1292	1.0832	6.22849e-07
SLC9A4	389015	-2.06257	6.26936e-07
EIF2AK2	5610	-1.31761	6.27885e-07
DPH7	92715	0.494498	6.28377e-07
TDRKH	11022	0.725353	6.28663e-07
UBE2I	7329	0.302165	6.2913e-07
ZNF696	79943	0.515659	6.29958e-07
UQCC1	55245	0.464111	6.3715e-07
UNC5A	90249	-1.03096	6.39654e-07
RNASEL	6041	-0.784252	6.41262e-07
SNU13	4809	0.3909	6.46963e-07
PPIE	10450	0.446682	6.47709e-07
DDX54	79039	0.585743	6.48578e-07
PZP	5858	1.39543	6.49172e-07
RTL6	84247	0.769024	6.5041e-07
PPP4R1	9989	-0.76515	6.52867e-07
SIRPD	128646	-0.835015	6.54791e-07
CASK	8573	0.498563	6.56293e-07
TP53I11	9537	-0.934815	6.71221e-07
RPL7A	6130	0.593	6.75445e-07
ZNF773	374928	0.674156	6.8125e-07
EFCAB2	84288	-1.20053	6.81774e-07
ZNF304	57343	0.662105	6.92599e-07
LMNB1-DT	102723557	-2.20797	7.06181e-07
MESD	23184	0.316216	7.06436e-07
ATG3	64422	-0.664652	7.13305e-07
COX10-DT	100874058	0.550197	7.14433e-07
LINC00862	554279	-1.08303	7.22691e-07
TMEM177	80775	0.641061	7.22691e-07
P2RY1	5028	-0.837669	7.22824e-07
PDCD7	10081	0.462504	7.30941e-07
DCAF4	26094	0.699238	7.31485e-07
MFSD11	79157	-0.374778	7.37327e-07
NIBAN1	116496	-1.05147	7.37409e-07
RNU6-1	26827	-1.42745	7.37409e-07
AKIRIN1	79647	-0.393444	7.46549e-07
SERTAD3	29946	-0.579074	7.5133e-07
SERPINA1	5265	-0.992428	7.61438e-07
SLC25A26	115286	0.569084	7.64837e-07
MTARC1	64757	-1.2084	7.80939e-07
UGP2	7360	-0.508117	7.813e-07
CYP2U1	113612	0.738446	7.813e-07
UBE2J1	51465	-0.815615	7.82229e-07
WDR47	22911	-0.45104	7.834e-07
MXD1	4084	-0.880596	7.8354e-07
HLX	3142	-0.77193	7.85434e-07
FAF1	11124	0.354854	7.88228e-07
ULK4	54986	0.408462	7.88228e-07
PAQR8	85315	0.614846	7.94397e-07
GBAP1	2630	-0.758693	8.03104e-07
ADCY10P1	221442	-0.790655	8.03104e-07
AKAP10	11216	-0.343577	8.03286e-07
SELENOT	51714	-0.627007	8.06849e-07
PEX26	55670	0.407001	8.07473e-07
WNT7A	7476	1.01984	8.09167e-07
DMAP1	55929	0.393705	8.22449e-07
EFHC1	114327	0.505647	8.24224e-07
KANK3	256949	0.744718	8.35868e-07
TELO2	9894	0.641713	8.3669e-07
SF3B6	51639	-0.838183	8.39031e-07
PGAM5	192111	0.524201	8.44201e-07
SUCNR1	56670	-1.48889	8.45124e-07
NT5C3A	51251	-0.948821	8.54715e-07
PHACTR2	9749	-0.705987	8.59196e-07
RABEP2	79874	0.561374	8.66965e-07
MTHFD2	10797	-0.763724	8.70048e-07
EXOSC5	56915	0.488673	8.70048e-07
FLYWCH1	84256	0.617255	8.73459e-07
CFAP70	118491	-0.65945	8.73762e-07
GTPBP6	8225	0.474797	8.77567e-07
FAHD2B	151313	0.529124	8.79422e-07
KIF3C	3797	-0.899287	8.85837e-07
CEBPA	1050	-0.80383	8.87827e-07
UBE2W	55284	-0.648023	9.08708e-07
DAPP1	27071	-0.787711	9.17095e-07
SSRP1	6749	0.546174	9.30532e-07
ITGA4	3676	0.65047	9.34943e-07
WSB2	55884	-0.572185	9.45269e-07
LINC01550	388011	0.880515	9.47314e-07
PNPO	55163	0.515493	9.47314e-07
ZBTB34	403341	-0.570923	9.67522e-07
CSF2RB	1439	-0.927963	9.7025e-07
GALNT7	51809	-0.508453	9.70467e-07
LANCL2	55915	0.465598	9.80799e-07
DR1	1810	-0.396815	9.81244e-07
A2M	2	1.33197	9.88087e-07
CTBS	1486	-0.703201	9.90489e-07
YY2	404281	0.604807	9.97816e-07
PNPLA1	285848	-1.13784	9.98003e-07
TXNL4B	54957	-0.542348	1.00751e-06
FBL	2091	0.650766	1.00811e-06
LRRN3	54674	1.18771	1.01113e-06
AVL9	23080	-0.342283	1.01517e-06
IFITM1	8519	-1.14182	1.01972e-06
RTL10	79680	0.530268	1.02684e-06
TMCO4	255104	0.590326	1.03536e-06
EDEM3	80267	-0.45768	1.0443e-06
GCH1	2643	-1.02963	1.0452e-06
ANAPC1	64682	0.408374	1.04937e-06
IL1B	3553	-1.12428	1.07512e-06
ZFC3H1	196441	-0.401168	1.08214e-06
EHMT2	10919	0.640907	1.107e-06
PUF60	22827	0.384063	1.107e-06
STXBP5	134957	-0.585202	1.11337e-06
GTF3C2	2976	0.532697	1.11648e-06
TRIM68	55128	0.398142	1.1198e-06
KMT5A	387893	-0.480073	1.1209e-06
OAT	4942	-0.813853	1.12128e-06
LINC00612	253128	1.28212	1.12862e-06
DNAJC11	55735	0.528569	1.13236e-06
CGGBP1	8545	-0.431669	1.13395e-06
CNNM3	26505	0.451133	1.13447e-06
ZDHHC17	23390	-0.616243	1.14059e-06
APBA2	321	0.818191	1.15605e-06
LGALS8	3964	-0.608794	1.15634e-06
ANO9	338440	0.761109	1.16726e-06
SEPHS2	22928	-0.637661	1.18468e-06
LINC00299	339789	1.00753	1.19282e-06
ENOX2	10495	0.389073	1.21459e-06
ATG7	10533	-0.48021	1.21573e-06
TMEM60	85025	-0.530046	1.22123e-06
ATP6V1E1	529	-0.54025	1.22123e-06
PRKCQ	5588	0.592988	1.22777e-06
LNCATV	101927851	-1.15955	1.23164e-06
PPP3CC	5533	0.562988	1.23164e-06
KIDINS220	57498	-0.408313	1.24724e-06
GVQW3	100506127	0.595742	1.24849e-06
DCAF4L1	285429	-0.776325	1.25353e-06
DCP2	167227	-0.555585	1.26636e-06
SNX29	92017	0.488486	1.26636e-06
SCARNA16	677781	-1.63384	1.26636e-06
ASB2	51676	0.916993	1.26667e-06
TFE3	7030	-0.617231	1.26848e-06
PLPP3	8613	-1.24594	1.27007e-06
SANBR	84542	-0.515039	1.28184e-06
NR2E1	7101	-1.97789	1.28184e-06
B3GNT2	10678	-0.76766	1.28479e-06
RUFY3	22902	0.47099	1.28479e-06
RIPOR2	9750	-0.650759	1.29497e-06
CD8A	925	0.851404	1.30048e-06
YPEL1	29799	0.730944	1.30048e-06
ACAP2	23527	-0.517141	1.30413e-06
EIF3G	8666	0.408828	1.30945e-06
GDF7	151449	0.791252	1.31397e-06
TOGARAM1	23116	0.419226	1.31397e-06
STX16	8675	-0.508441	1.31397e-06
ELF2	1998	-0.488628	1.32724e-06
ALOX5	240	-0.858243	1.32724e-06
IL24	11009	0.959147	1.32843e-06
HDAC9	9734	0.714015	1.33049e-06
PHEX	5251	1.21451	1.35644e-06
TMEM41A	90407	0.37795	1.36361e-06
BMT2	154743	-0.614781	1.36361e-06
HMG20A	10363	0.36546	1.36361e-06
ARHGEF18	23370	0.516628	1.36361e-06
TMLHE-AS1	100507404	-0.784972	1.36361e-06
DISP1	84976	0.52876	1.36447e-06
SLC4A8	9498	0.78417	1.36945e-06
SF3A3	10946	0.381099	1.37895e-06
KCNJ2	3759	-1.17528	1.38618e-06
HORMAD1	84072	-0.888288	1.39791e-06
CAB39	51719	-0.615417	1.39791e-06
IFNG-AS1	100885789	0.986051	1.4023e-06
NIPAL3	57185	0.522769	1.41582e-06
TANGO6	79613	0.45651	1.41582e-06
LEPROT	54741	-0.575936	1.4228e-06
SFI1	9814	0.579378	1.4245e-06
JKAMP	51528	-0.512417	1.43144e-06
RASSF3	283349	-0.573499	1.44317e-06
E2F3	1871	-0.676759	1.44391e-06
PIAS1	8554	-0.391332	1.45266e-06
SPTLC1	10558	-0.478255	1.45914e-06
OSCAR	126014	-0.816519	1.4682e-06
MIR600HG	81571	0.799775	1.49672e-06
C22orf46	79640	0.526137	1.50157e-06
BTBD10	84280	-0.50998	1.506e-06
RBM7	10179	-0.450677	1.50866e-06
ACAD11	84129	0.687806	1.51702e-06
CEP78	84131	0.815175	1.5319e-06
PHB2	11331	0.442152	1.5319e-06
PFKFB2	5208	-1.61386	1.53627e-06
POLR2D	5433	0.376548	1.58486e-06
CNGA4	1262	-1.61073	1.58993e-06
DNAJC5	80331	-0.514151	1.59674e-06
DUSP3	1845	-0.751228	1.61791e-06
MPI	4351	0.527739	1.61899e-06
TSEN54	283989	0.721276	1.61899e-06
POLR3E	55718	0.475387	1.62908e-06
CEMIP2	23670	-0.512421	1.62951e-06
SERGEF	26297	0.532407	1.65464e-06
POLR1B	84172	0.454369	1.68522e-06
QRICH1	54870	0.342705	1.68661e-06
ZNF853	54753	0.822562	1.70106e-06
FSTL3	10272	-1.04147	1.71219e-06
SAE1	10055	0.432668	1.71219e-06
OSTM1	28962	-0.549708	1.71455e-06
ZBTB40	9923	0.503282	1.71466e-06
SPI1	6688	-0.803652	1.71913e-06
MEF2A	4205	-0.772718	1.74798e-06
MAP3K4	4216	0.487217	1.76602e-06
H2BC12L	54145	-0.825708	1.7788e-06
INSL6	11172	-0.735929	1.79308e-06
GUCY2C	2984	-1.05924	1.79308e-06
IL11RA	3590	0.828564	1.81567e-06
RBM15	64783	0.297753	1.82886e-06
OLFM2	93145	0.80418	1.8404e-06
TRMT44	152992	0.459359	1.8499e-06
ERI1	90459	-0.904485	1.85615e-06
EAF1	85403	-0.340836	1.85654e-06
RPL13AP6	644511	-0.518092	1.85654e-06
RUVBL2	10856	0.441992	1.85654e-06
HSD17B8	7923	0.61983	1.8764e-06
SIRPG-AS1	101929010	0.921998	1.88065e-06
C5AR1	728	-0.846129	1.88103e-06
ZNF337	26152	0.57591	1.88714e-06
RPL18	6141	0.588917	1.88981e-06
SHMT1	6470	0.565566	1.89321e-06
RAB8B	51762	-0.644265	1.89985e-06
IRAG1	10335	-1.05072	1.90167e-06
UBQLN2	29978	-0.545168	1.90304e-06
PANK4	55229	0.364235	1.91496e-06
LRRFIP2	9209	-0.549628	1.91662e-06
POP1	10940	0.435327	1.91662e-06
DIS3L	115752	0.438773	1.91662e-06
IRF2	3660	-0.526963	1.92205e-06
SERPINB2	5055	-1.1921	1.92598e-06
TIMM50	92609	0.434334	1.92598e-06
ZNF71	58491	0.398865	1.93005e-06
FAM241A	132720	-0.61838	1.94289e-06
TIMM21	29090	0.503073	1.97017e-06
SP4	6671	0.43508	1.9789e-06
NOL9	79707	0.540599	1.98514e-06
AMER1	139285	0.71071	2.01507e-06
DPH3	285381	-0.602776	2.01976e-06
GEMIN5	25929	0.433817	2.05763e-06
MDH2	4191	0.442398	2.10581e-06
ZNF8-DT	105372482	0.672117	2.13474e-06
KCNE1	3753	-1.35978	2.13474e-06
HDHD5	27440	0.419283	2.13474e-06
STRN3	29966	-0.376091	2.13505e-06
WDPCP	51057	0.414439	2.13838e-06
COQ10A	93058	0.613907	2.14657e-06
ZNF549	256051	0.608337	2.15468e-06
MARCHF7	64844	-0.538029	2.16976e-06
NOP56	10528	0.517153	2.17727e-06
ARHGAP35	2909	0.44887	2.17986e-06
RPL13	6137	0.629381	2.19063e-06
PTPDC1	138639	0.678137	2.19071e-06
ELP2	55250	0.478153	2.20143e-06
PDGFC	56034	-1.19499	2.21707e-06
VCPKMT	79609	-0.544816	2.22181e-06
SLC25A25	114789	0.418439	2.24334e-06
MRTFB	57496	0.605762	2.24576e-06
SFMBT1	51460	0.540314	2.24628e-06
ALMS1	7840	0.547512	2.27799e-06
HRH2	3274	-1.03801	2.29215e-06
CIR1	9541	-0.523767	2.29217e-06
CAV2	858	-1.71802	2.29217e-06
SLC9A8	23315	-0.697668	2.29217e-06
TMLHE	55217	-0.530617	2.29958e-06
DPH6	89978	0.728472	2.31768e-06
AP5B1	91056	-0.880906	2.32119e-06
CLIC2	1193	-1.69924	2.3281e-06
FAM177A1	283635	-0.531799	2.33581e-06
RNF4	6047	0.296678	2.3447e-06
SPOCK2	9806	0.87093	2.34777e-06
LHFPL6	10186	-1.63751	2.34777e-06
INSC	387755	-1.30189	2.3497e-06
PPP1R21	129285	-0.370059	2.35543e-06
SCAMP3	10067	0.511146	2.39224e-06
WDR5	11091	0.384632	2.40516e-06
IFNGR2	3460	-0.721267	2.41258e-06
POR	5447	-0.899009	2.42343e-06
KDM7A	80853	-0.52721	2.42945e-06
NFKBIA	4792	-0.830197	2.44073e-06
CLEC4E	26253	-1.01347	2.45521e-06
LINC01128	643837	0.647273	2.46991e-06
BAMBI	25805	-1.63711	2.47271e-06
GSS	2937	0.387038	2.47271e-06
MTHFS	10588	-0.730458	2.4783e-06
TPD52L2	7165	-0.571595	2.4783e-06
PNPLA4	8228	0.581309	2.4783e-06
PHF19	26147	0.455007	2.48169e-06
TAF10	6881	-0.407537	2.49124e-06
SERPINB10	5273	-2.12552	2.51005e-06
PECR	55825	-0.738115	2.5253e-06
YWHAZ	7534	-0.3813	2.53091e-06
VEZF1	7716	-0.280424	2.54131e-06
LTK	4058	1.07603	2.54691e-06
BLOC1S2	282991	-0.74571	2.55034e-06
CUX1	1523	-0.561883	2.58627e-06
ZNF80	7634	1.01862	2.60721e-06
FCGR2A	2212	-0.976935	2.6179e-06
RALGAPA2	57186	-0.790919	2.61898e-06
IFNLR1	163702	0.752377	2.62013e-06
DDX28	55794	0.430056	2.64662e-06
NAIP	4671	-1.20181	2.65136e-06
MIR22HG	84981	-0.512635	2.67165e-06
TIGIT	201633	0.936598	2.70181e-06
VARS1	7407	0.64548	2.71196e-06
ST6GALNAC6	30815	0.671904	2.73741e-06
RHOT2	89941	0.38609	2.74762e-06
CD2	914	0.810035	2.75635e-06
SAMD9L	219285	-1.22749	2.76503e-06
CYP4V2	285440	0.549836	2.79018e-06
AFG3L1P	172	0.404315	2.80763e-06
C12orf42	374470	0.841551	2.82446e-06
MBOAT1	154141	-0.523598	2.82917e-06
PSMB8-AS1	100507463	-0.52087	2.82972e-06
EIF3C	8663	0.604317	2.83256e-06
KCNT2	343450	-2.0404	2.84975e-06
AGTPBP1	23287	-0.754266	2.88035e-06
WASHC4	23325	-0.579628	2.88166e-06
ARRB2	409	-0.626133	2.88166e-06
MRM1	79922	0.637949	2.91121e-06
ZNF256	10172	0.707056	2.94324e-06
MYO19	80179	0.436373	2.96325e-06
SNRNP40	9410	0.436492	2.98537e-06
ZNF134	7693	0.473576	3.02513e-06
GCN1	10985	0.579333	3.02654e-06
SLC9A7	84679	0.601361	3.02811e-06
C19orf48	84798	0.627648	3.02985e-06
CD1C	911	1.42672	3.04569e-06
ETV6	2120	-0.67762	3.04705e-06
FNBP1L	54874	-0.894204	3.05238e-06
IKZF2	22807	0.811121	3.05238e-06
WRAP53	55135	0.455364	3.05238e-06
G3BP1	10146	0.352554	3.05577e-06
OXNAD1	92106	0.738511	3.06328e-06
ZBTB24	9841	0.381641	3.0637e-06
PDXDC1	23042	0.380353	3.0637e-06
RCC2	55920	0.431671	3.06469e-06
PGM2	55276	-0.633217	3.07026e-06
ELP6	54859	0.431913	3.09654e-06
SNX5	27131	0.390021	3.10452e-06
PSMG4	389362	0.58332	3.11328e-06
EIF3CL	728689	0.607689	3.11328e-06
APBB1IP	54518	-0.737544	3.12666e-06
PRKX	5613	0.59112	3.12764e-06
HOPX	84525	0.947141	3.14102e-06
RNF149	284996	-0.818096	3.15614e-06
A2MP1	3	1.47671	3.19109e-06
B2M	567	-0.790371	3.21925e-06
SLC39A8	64116	-0.836934	3.2448e-06
EIF3A	8661	0.324555	3.25792e-06
ZNF416	55659	0.708976	3.26273e-06
EPB41L5	57669	-0.755921	3.26889e-06
CTSO	1519	0.540431	3.26889e-06
CCDC141	285025	0.933242	3.29014e-06
SFMBT2	57713	0.55716	3.29289e-06
WDR81	124997	0.614202	3.29717e-06
ADAMTS3	9508	-2.11306	3.31973e-06
EGFL7	51162	-1.28756	3.32095e-06
MROH6	642475	-1.04987	3.32103e-06
RHOG	391	-0.806887	3.32103e-06
NAT9	26151	0.364107	3.32156e-06
DUSP2	1844	0.896481	3.32893e-06
CDC23	8697	0.386405	3.32893e-06
NLE1	54475	0.671567	3.33233e-06
LINC01891	105373934	1.16123	3.3661e-06
CFLAR-AS1	65072	-0.779981	3.3693e-06
TIAM1	7074	0.638364	3.3693e-06
UST	10090	0.650647	3.38952e-06
NDUFAF1	51103	-0.577035	3.40647e-06
BRWD3	254065	-0.430631	3.41498e-06
ALKBH3	221120	0.479069	3.41685e-06
IRAK4	51135	-0.484284	3.41977e-06
ZBED2	79413	1.1072	3.42446e-06
DMXL2	23312	-0.637963	3.42446e-06
ZNF551	90233	0.613599	3.42446e-06
C1RL	51279	-0.799408	3.42584e-06
CD300A	11314	-0.626355	3.46134e-06
SURF6	6838	0.378325	3.4828e-06
ZNF609	23060	0.456973	3.49344e-06
A2M-AS1	144571	1.26534	3.50286e-06
SH3PXD2B	285590	-1.71907	3.51415e-06
ZBTB39	9880	0.588607	3.51415e-06
CUL3	8452	-0.3413	3.54072e-06
RPS2	6187	0.626262	3.54072e-06
UCK2	7371	0.4918	3.54429e-06
LYSMD2	256586	-0.579564	3.54429e-06
RNF145	153830	-0.456876	3.56137e-06
ICAM5	7087	-1.01218	3.60473e-06
STXBP3	6814	-0.577617	3.64447e-06
FOLR3	2352	-1.55604	3.64462e-06
ANOS1	3730	-1.59121	3.64462e-06
OSBPL10	114884	0.856417	3.66875e-06
NFATC2IP	84901	0.443546	3.67901e-06
TRPM6	140803	-0.807266	3.67919e-06
MTMR3	8897	-0.695708	3.70238e-06
DENND3-AS1	101927963	-0.809274	3.70256e-06
FAM117B	150864	0.519588	3.72152e-06
GZMK	3003	1.07001	3.74175e-06
RBBP4	5928	0.346309	3.75078e-06
MXD3	83463	-0.774008	3.77785e-06
LINC01278	92249	0.695426	3.79357e-06
GPAM	57678	0.50376	3.82554e-06
RORA-AS1	101928784	0.730869	3.82554e-06
LDLRAD4	753	0.444606	3.82554e-06
DUSP10	11221	0.496343	3.83223e-06
FCMR	9214	0.827186	3.84111e-06
IDI1	3422	-1.15236	3.84111e-06
PTX3	5806	-1.2699	3.84834e-06
ING5	84289	0.354478	3.85036e-06
EEF2K	29904	0.729561	3.86394e-06
STAT5B	6777	-0.641566	3.86707e-06
AFG3L2	10939	0.440737	3.87216e-06
ITPR1	3708	0.431985	3.87936e-06
LANCL1	10314	0.498774	3.8972e-06
DIS3L2	129563	0.494717	3.9201e-06
LRRC27	80313	0.530603	3.94207e-06
ROCK1	6093	-0.477088	3.95109e-06
CPB2-AS1	100509894	-0.565017	3.96732e-06
TTLL7	79739	-1.11522	3.97239e-06
TET1	80312	0.652587	3.97776e-06
CREBRF	153222	-0.575469	3.98271e-06
MANSC1	54682	-1.07034	3.98271e-06
DCAF1	9730	0.475292	3.99588e-06
BLOC1S1	2647	-0.743255	4.02444e-06
PRMT5-DT	101926933	-1.02145	4.05459e-06
CPEB2	132864	-0.571087	4.07209e-06
MIR618	693203	-0.960152	4.08703e-06
TBC1D19	55296	0.763777	4.10303e-06
SNX20	124460	-0.541112	4.13411e-06
ADGRE1	2015	-1.36083	4.13712e-06
NEURL4	84461	0.502467	4.14988e-06
ASAH1	427	-0.726744	4.1774e-06
HKDC1	80201	0.897032	4.1774e-06
IPO9	55705	0.436082	4.18873e-06
B4GAT1	11041	0.757635	4.21584e-06
NINJ2-AS1	100049716	-0.52582	4.21584e-06
LILRB3	11025	-0.916942	4.23102e-06
ARL11	115761	-0.721827	4.23898e-06
ARFIP2	23647	0.28074	4.26832e-06
KANSL1L	151050	-0.339264	4.26952e-06
GRK6	2870	-0.393861	4.2711e-06
CCDC126	90693	-0.76684	4.29054e-06
MYBPC3	4607	-0.999179	4.31947e-06
HLA-DOA	3111	0.862937	4.32473e-06
CMKLR1	1240	0.983065	4.32476e-06
SYTL2	54843	0.91556	4.35354e-06
C1RL-AS1	283314	-0.608381	4.36031e-06
LAMTOR3	8649	-0.603058	4.36834e-06
RC3H2	54542	-0.26534	4.36917e-06
RORA	6095	0.783558	4.41063e-06
RPL8	6132	0.523499	4.41998e-06
SLK	9748	-0.677674	4.42766e-06
ZNF275	10838	0.653947	4.42766e-06
CEP131	22994	0.570609	4.44392e-06
HLA-DPB1	3115	1.10042	4.44691e-06
RIOX2	84864	0.484077	4.48752e-06
TTC9	23508	0.664644	4.48752e-06
COA4	51287	0.424248	4.49536e-06
LRRC8C-DT	400761	0.457375	4.49754e-06
LHFPL2	10184	-0.988284	4.574e-06
DYRK1A	1859	-0.329192	4.574e-06
TSPYL5	85453	0.893928	4.63843e-06
ACTR3	10096	-0.444059	4.65138e-06
MAD2L1BP	9587	-0.493615	4.7228e-06
HNRNPA1L3	642659	0.527499	4.758e-06
CDS2	8760	-0.498481	4.76376e-06
IL17RA	23765	-0.779329	4.77423e-06
RC3H1	149041	-0.419431	4.77819e-06
CYP4F2	8529	-0.953657	4.79424e-06
RING1	6015	0.368698	4.8429e-06
TREML2	79865	-0.75532	4.8429e-06
FBXL13	222235	-0.899319	4.8429e-06
CGAS	115004	-0.569765	4.89647e-06
DNAJA1	3301	-0.761352	4.89888e-06
CNGB1	1258	-1.43626	4.89888e-06
FGF13	2258	-1.5585	4.89888e-06
NCAPD3	23310	0.48907	4.92101e-06
NUMA1	4926	0.489276	4.93085e-06
ZNF787	126208	-0.587268	4.94092e-06
SEPTIN9	10801	0.571833	4.96676e-06
AK4	205	-0.736466	4.97518e-06
XCL1	6375	1.31105	5.0057e-06
ODF2	4957	0.480317	5.02277e-06
PID1	55022	1.60475	5.03011e-06
RPA4	29935	-0.616331	5.03011e-06
ACTL10	170487	0.689165	5.03874e-06
COL17A1	1308	-1.26734	5.08486e-06
HIPK3	10114	-0.538508	5.14978e-06
TRIM65	201292	0.537088	5.16453e-06
FPR1	2357	-0.927823	5.16615e-06
ZNF649	65251	0.562363	5.17446e-06
LGALSL	29094	-0.885323	5.20789e-06
FTO	79068	0.520025	5.22799e-06
NFE2	4778	-0.817276	5.24227e-06
LPXN	9404	0.384125	5.2758e-06
ZNF106	64397	-0.510793	5.27682e-06
HSDL2	84263	-0.686707	5.29868e-06
THG1L	54974	0.559078	5.33089e-06
SLC12A6	9990	-0.608545	5.33695e-06
FRG1-DT	728339	0.85588	5.3748e-06
PGAP3	93210	0.802871	5.3748e-06
TCTN2	79867	0.894408	5.38949e-06
CBLB	868	0.645377	5.40846e-06
ST7L	54879	-0.506554	5.40861e-06
UBAP1	51271	-0.671229	5.41949e-06
ZFP64	55734	0.519427	5.41949e-06
LETM1	3954	0.510831	5.42994e-06
RASGRP1	10125	0.663564	5.42994e-06
LY9	4063	0.734079	5.46317e-06
VPS35L	57020	0.308523	5.46317e-06
LINC01988	100506319	-1.27085	5.50255e-06
USP3	9960	-0.427375	5.50255e-06
PPP1R16B	26051	0.689609	5.55344e-06
ZSCAN21	7589	0.403758	5.59229e-06
XNDC1N	100133315	0.531261	5.60686e-06
PADI4	23569	-0.840248	5.60887e-06
FTSJ3	117246	0.347092	5.61736e-06
GABPB2	126626	0.380705	5.62002e-06
EXOSC4	54512	-0.917237	5.62963e-06
FOS	2353	-0.816106	5.64836e-06
RRP9	9136	0.531311	5.6555e-06
DLG3	1741	0.794904	5.68026e-06
ALDH1A1	216	1.14443	5.6887e-06
CCDC88C	440193	0.60092	5.70523e-06
MKLN1	4289	-0.334766	5.73242e-06
TBK1	29110	-0.631605	5.76834e-06
ALKBH3-AS1	100507300	0.74643	5.85134e-06
NAGPA	51172	0.497875	5.87294e-06
EEF2KMT	196483	0.53388	5.87474e-06
CHCHD6	84303	0.672222	5.87491e-06
FGFBP2	83888	1.25874	5.87508e-06
FAM78A	286336	0.443103	5.87568e-06
PLCXD2	257068	0.666154	5.8762e-06
TXK	7294	0.70543	5.88912e-06
ATXN1	6310	-0.570689	5.88912e-06
GABARAP	11337	-0.600064	5.91004e-06
TRIM6	117854	-1.26192	5.91015e-06
PLEKHA1	59338	0.660386	5.92327e-06
MIR4772	100616157	-1.32572	5.94663e-06
ZDHHC6	64429	-0.282469	5.97966e-06
LINC02312	100132612	1.28961	6.0533e-06
HMGB2	3148	-0.925529	6.1235e-06
SH3YL1	26751	0.647358	6.18108e-06
C7orf50	84310	0.490821	6.18906e-06
RPL19	6143	0.530148	6.22985e-06
LINC00987	100499405	1.13899	6.25468e-06
PLXDC1	57125	0.967012	6.30584e-06
PTPRE	5791	-0.54413	6.32099e-06
SIAE	54414	-0.817879	6.43206e-06
MAN1C1	57134	0.769735	6.47482e-06
ULK2	9706	0.532154	6.4934e-06
TRIM13	10206	-0.395247	6.52667e-06
ST6GALNAC3	256435	-1.16619	6.53127e-06
OSBPL11	114885	-0.439291	6.53127e-06
CARMIL1	55604	0.665496	6.56698e-06
HNRNPH1	3187	0.402051	6.6385e-06
RIMOC1	285636	-0.306372	6.65583e-06
KAT6B	23522	0.406822	6.68991e-06
TLR2	7097	-0.955246	6.69016e-06
ABCB1	5243	0.852022	6.71798e-06
PPM1D	8493	-0.342966	6.79525e-06
TBC1D9	23158	0.659658	6.80208e-06
RNU6-9	101954271	-1.27919	6.80208e-06
MAP7D3	79649	0.479411	6.80208e-06
ATP6V0A2	23545	0.274016	6.80284e-06
FSTL4	23105	-1.46838	6.84734e-06
LAMA2	3908	0.806511	6.86424e-06
AFTPH	54812	-0.393458	6.86489e-06
SLC49A4	84925	-0.745818	6.8976e-06
ARFGAP2	84364	0.256783	6.8976e-06
NELL2	4753	0.981653	6.8976e-06
XIAP	331	-0.404901	6.8976e-06
ZNF266	10781	0.442249	6.90587e-06
PGLYRP1	8993	-1.13076	6.90587e-06
SEPTIN6	23157	0.463249	6.9316e-06
GPD2	2820	-0.545672	6.95632e-06
GDF11	10220	0.52917	6.95632e-06
RARA-AS1	101929693	-0.807448	6.95632e-06
EDNRB	1910	-1.55728	6.96245e-06
TMBIM4	51643	-0.467356	6.99362e-06
JMJD7	100137047	0.57905	6.99544e-06
RACK1	10399	0.501191	7.01265e-06
UVRAG-DT	100506113	-1.02871	7.03168e-06
CCDC191	57577	0.490881	7.09421e-06
SUPT16H	11198	0.360775	7.09421e-06
TRIM22	10346	-1.03227	7.12218e-06
LPAL2	80350	0.903655	7.1427e-06
KMT2CP2	101927429	-0.664963	7.14373e-06
STAT4	6775	0.716779	7.1575e-06
CSRNP1	64651	-0.898771	7.1575e-06
CEP19	84984	-0.795404	7.1725e-06
ELP3	55140	0.49563	7.1759e-06
MLYCD	23417	0.464212	7.17862e-06
TMEM134	80194	0.491742	7.21282e-06
HADH	3033	0.460351	7.23608e-06
CTBP2	1488	-0.417712	7.27044e-06
ECHDC2	55268	0.639249	7.27747e-06
NOTCH2NLR	101929796	-0.65042	7.2806e-06
FMNL3	91010	0.73359	7.32249e-06
TAS2R40	259286	-1.4788	7.32668e-06
METTL17	64745	0.356734	7.38263e-06
ERO1A	30001	-0.562926	7.38263e-06
TMEM167A	153339	-0.628181	7.3853e-06
PATZ1	23598	0.584326	7.4287e-06
ICAM1	3383	-0.871636	7.46043e-06
TESPA1	9840	0.782672	7.49217e-06
TXNRD1	7296	-0.532138	7.50727e-06
PSMD6	9861	-0.345121	7.51421e-06
ZKSCAN8	7745	0.433473	7.52926e-06
PLEKHF2	79666	-0.490155	7.53931e-06
CCNQ	92002	0.429645	7.54917e-06
CTSD	1509	-0.767028	7.55194e-06
FAM86DP	692099	0.579487	7.6295e-06
FLYWCH2	114984	0.487679	7.67438e-06
PAXIP1	22976	0.330756	7.6908e-06
YWHAH	7533	-0.79622	7.69348e-06
NCBP2	22916	0.405461	7.82385e-06
LINC02478	100505984	-0.739293	7.82631e-06
PLCB1	23236	0.770306	7.82631e-06
ETS2	2114	-0.972833	7.85365e-06
NUP155	9631	0.352317	7.90913e-06
ZNF814	730051	0.365935	7.9349e-06
ZNF790-AS1	284408	0.584994	7.93652e-06
ZNF467	168544	-0.745714	7.9996e-06
LRP10	26020	-0.694147	8.00194e-06
TAOK1	57551	-0.341632	8.03068e-06
LTB4R	1241	-0.836289	8.09457e-06
TRIP12	9320	-0.379606	8.1415e-06
MED12L	116931	-0.905457	8.17416e-06
HNRNPH2	3188	-0.591675	8.18614e-06
DOLK	22845	0.511899	8.19495e-06
SEMA4F	10505	0.708902	8.30303e-06
ENTPD7	57089	-0.835316	8.30303e-06
HSD17B11	51170	-0.631348	8.31692e-06
TUB	7275	0.835488	8.36476e-06
APAF1	317	-0.526465	8.36825e-06
DOK3	79930	-0.837941	8.42657e-06
UNG	7374	0.548554	8.42657e-06
CIPC	85457	0.460016	8.42657e-06
FAM200B	285550	-0.748004	8.44592e-06
TOR4A	54863	-0.697585	8.47714e-06
BIRC2	329	-0.657127	8.47714e-06
HLA-DMB	3109	0.871395	8.52539e-06
INSIG2	51141	-0.456157	8.66743e-06
PTPRC	5788	-0.581405	8.72242e-06
ARPC3	10094	-0.654003	8.72242e-06
ZNF202	7753	0.480741	8.73939e-06
COQ10B	80219	-0.471862	8.76279e-06
EBLN2	55096	-0.658415	8.79448e-06
IL23A	51561	0.74728	8.79448e-06
ZNF41	7592	0.382501	8.84395e-06
LINC02860	285941	-0.839362	8.88364e-06
TRIP4	9325	-0.368233	8.88364e-06
PLIN3	10226	-0.756241	8.90457e-06
DNAH14	127602	-0.637728	8.93849e-06
CAPZA2	830	-0.86572	8.95418e-06
GEMIN8	54960	0.502648	8.9699e-06
PRDM15	63977	0.527813	8.97238e-06
CDS1	1040	-0.898093	9.02857e-06
PTEN	5728	-0.735875	9.04109e-06
NMUR1	10316	1.07942	9.05174e-06
LINC01347	731275	-0.663316	9.06082e-06
LRIG2	9860	0.323227	9.13468e-06
ITGA1	3672	-0.895467	9.16538e-06
TMCO3	55002	-0.669398	9.19238e-06
SENP2	59343	-0.346295	9.20943e-06
CNNM2	54805	-0.362964	9.21896e-06
ITPKB	3707	0.490872	9.25035e-06
CISD3	284106	0.436416	9.25035e-06
METTL8	79828	0.501971	9.25892e-06
TPP2	7174	0.420314	9.28055e-06
C9orf72	203228	-0.788512	9.29817e-06
MRPS2	51116	0.494767	9.30545e-06
SRGAP3	9901	0.736359	9.3174e-06
ATP8B2	57198	0.671927	9.34807e-06
FGFR1OP2	26127	-0.67597	9.40155e-06
ABI1	10006	-0.384247	9.40799e-06
ERLIN1	10613	-0.954383	9.4318e-06
FPR2	2358	-0.9929	9.43695e-06
RNF19B	127544	-0.714432	9.45043e-06
CHUK	1147	-0.579029	9.45446e-06
TRPS1	7227	-0.72836	9.45452e-06
PBXIP1	57326	0.514689	9.50903e-06
AP3S1	1176	-0.590489	9.51094e-06
CRISP2	7180	-2.17893	9.51094e-06
FLVCR2	55640	-0.927402	9.56574e-06
SOCS7	30837	0.434223	9.66481e-06
CDK5RAP2	55755	-0.723397	9.69109e-06
GBE1	2632	-0.562241	9.70522e-06
LRRK2	120892	-0.735748	9.73881e-06
ACTR10	55860	-0.543215	9.78976e-06
MAGED1	9500	0.816615	9.82872e-06
NUP214	8021	-0.453232	9.87648e-06
TET2	54790	-0.626504	9.90447e-06
ABITRAM	54942	-0.47195	9.90447e-06
DPYD-AS2	100873933	-0.7361	9.91482e-06
EIF4B	1975	0.542257	9.91482e-06
RAB2A	5862	-0.411918	9.92942e-06
GBA	2629	-0.662271	9.95999e-06
BRD9	65980	0.31021	9.97392e-06
NIPBL	25836	-0.340486	9.97713e-06
C12orf43	64897	0.354277	1.0002e-05
SMG7	9887	-0.558116	1.00245e-05
ANKS3	124401	0.593961	1.00909e-05
EXD2	55218	0.508585	1.01019e-05
HLA-DMA	3108	0.698267	1.01226e-05
POLR1A	25885	0.572509	1.0161e-05
MIDN	90007	-0.745226	1.02025e-05
EDAR	10913	0.952545	1.02691e-05
TBC1D14	57533	-0.588224	1.03244e-05
PLA2G4A	5321	-0.72305	1.04122e-05
MTRFR	91574	0.375803	1.04122e-05
FUT7	2529	-0.846597	1.04212e-05
IPO5	3843	0.472481	1.04309e-05
GRAMD1A	57655	-0.838219	1.04678e-05
ZNF770	54989	-0.451337	1.04721e-05
TRAF1	7185	0.695306	1.06056e-05
PMVK	10654	0.461747	1.07172e-05
PGK1	5230	-0.554157	1.07172e-05
IKBKE	9641	0.510091	1.07227e-05
CDC73	79577	-0.322801	1.07277e-05
SUGP2	10147	0.340996	1.07447e-05
ERBIN	55914	-0.377271	1.07926e-05
INTS9	55756	0.332918	1.082e-05
TUBB	203068	0.442504	1.08917e-05
SNORD89	692205	-0.679942	1.09738e-05
DRG2	1819	0.444549	1.09738e-05
LINC02470	100506159	-2.17329	1.09747e-05
DDIT3	1649	-0.668024	1.09895e-05
ERCC3	2071	0.231391	1.10608e-05
PI3	5266	-1.77318	1.10758e-05
TRMT2A	27037	0.474479	1.11268e-05
TECPR2	9895	-0.796004	1.11309e-05
PGAM4	441531	-0.485772	1.11862e-05
IFNGR1	3459	-0.809096	1.12088e-05
CNOT8	9337	-0.344296	1.12371e-05
IL1R1	3554	-1.53894	1.12475e-05
OTUB2	78990	0.626402	1.12475e-05
H3-3B	3021	-0.700138	1.12475e-05
RIC3	79608	0.741839	1.12554e-05
LCP2	3937	-0.38001	1.13201e-05
SLC25A5	292	0.477446	1.13215e-05
LEF1-AS1	641518	0.968572	1.13441e-05
APRT	353	0.53246	1.14231e-05
GSK3B	2932	-0.382465	1.15164e-05
GZMH	2999	1.22677	1.15882e-05
POGLUT1	56983	0.40107	1.16019e-05
PDSS1	23590	-0.851309	1.16019e-05
ADAT2	134637	0.526153	1.16397e-05
ALYREF	10189	0.470351	1.1657e-05
PATL1	219988	-0.644853	1.16738e-05
LINC00665	100506930	0.734221	1.16961e-05
POLR3H	171568	0.54827	1.16993e-05
ZNF385D	79750	-1.08589	1.17369e-05
PHF11	51131	-0.748991	1.17547e-05
PLAU	5328	-1.1835	1.18385e-05
MSRB2	22921	-0.817399	1.18788e-05
DSC2	1824	-1.18143	1.18788e-05
MEF2C	4208	0.545355	1.19384e-05
RCOR1	23186	-0.594371	1.19426e-05
POTEF	728378	-0.885632	1.19505e-05
GPR183	1880	0.623307	1.19581e-05
SLC25A15	10166	0.447372	1.20074e-05
DUSP7	1849	0.52361	1.20308e-05
ASTN2	23245	0.640029	1.20435e-05
COG2	22796	0.377148	1.20726e-05
CD44	960	-0.751665	1.20861e-05
CAPNS2	84290	-0.898808	1.21243e-05
SLC16A10	117247	0.843336	1.22146e-05
C18orf25	147339	-0.420984	1.22202e-05
CXXC5	51523	0.623333	1.22325e-05
ZFP36	7538	-0.70774	1.22555e-05
PRPF6	24148	0.385038	1.23332e-05
FAM20A	54757	-0.629769	1.23906e-05
RBM4B	83759	0.247374	1.24635e-05
THEM5	284486	0.992105	1.24659e-05
LBR	3930	-0.527204	1.25183e-05
RAB18	22931	-0.471647	1.25293e-05
LINC00968	100507632	-0.789911	1.25843e-05
HPS4	89781	0.36683	1.2693e-05
GAN	8139	0.347497	1.27021e-05
PLEKHG4	25894	0.79729	1.28092e-05
FAP	2191	-1.90894	1.28159e-05
USP38	84640	-0.315425	1.29148e-05
BCAS4	55653	0.733213	1.29526e-05
IFI16	3428	-0.810459	1.29559e-05
UBE2D3	7323	-0.429937	1.29881e-05
FGFR2	2263	1.53202	1.30502e-05
MFF	56947	-0.407047	1.31374e-05
ATP6V0E2-AS1	401431	0.760326	1.31416e-05
NFATC2	4773	0.784827	1.32727e-05
GPSM3	63940	-0.675782	1.32963e-05
SNX6	58533	-0.497551	1.33055e-05
SPRING1	79794	0.308493	1.33177e-05
BCL3	602	-0.920673	1.33177e-05
DDX58	23586	-0.865841	1.33757e-05
TM2D1	83941	-0.259555	1.34913e-05
FCRL3	115352	0.927234	1.34934e-05
UBXN1	51035	0.328381	1.3576e-05
RHNO1	83695	0.445003	1.36055e-05
MAP1LC3B	81631	-0.495303	1.36347e-05
GPD1L	23171	0.410517	1.36424e-05
COX10	1352	0.454739	1.36475e-05
ZNF528	84436	0.680906	1.3861e-05
[truncated: 5,222 more rows]
