# Supplementary material for: COVID-19 patients exhibit unique transcriptional signatures indicative of disease severity
Source: Front Immunol. 2022 Sep 15;13:989556. doi: 10.3389/fimmu.2022.989556 (PMC9522616; doi:10.3389/fimmu.2022.989556)
Supplement: Supplementary file 5 [file Table_4.xlsx]

## Sheet: GSVA_Gene_Sets
geneSymbol	geneEntrezID	GeneSet
C3	718	Alternative Complement Pathway
C5	727	Alternative Complement Pathway
C6	729	Alternative Complement Pathway
C7	730	Alternative Complement Pathway
C8A	731	Alternative Complement Pathway
C9	735	Alternative Complement Pathway
CFB	629	Alternative Complement Pathway
CFD	1675	Alternative Complement Pathway
CFH	3075	Alternative Complement Pathway
CFHR5	81494	Alternative Complement Pathway
CFP	5199	Alternative Complement Pathway
CR1	1378	Alternative Complement Pathway
GZMM	3004	Alternative Complement Pathway
MIR520B	574473	Alternative Complement Pathway
MIR520E	574461	Alternative Complement Pathway
VSIG4	11326	Alternative Complement Pathway
IL1RN	3557	Anti inflammation
SOCS3	9021	Anti inflammation
TNFAIP3	7128	Anti inflammation
BUB1B	701	CD40 Activated B Cell
CCL22	6367	CD40 Activated B Cell
CD58	965	CD40 Activated B Cell
DBI	1622	CD40 Activated B Cell
DUSP4	1846	CD40 Activated B Cell
FABP5	2171	CD40 Activated B Cell
FDPS	2224	CD40 Activated B Cell
FEN1	2237	CD40 Activated B Cell
GAPDH	2597	CD40 Activated B Cell
GARS	2617	CD40 Activated B Cell
GRHPR	9380	CD40 Activated B Cell
H2AFX	3014	CD40 Activated B Cell
H2AFZ	3015	CD40 Activated B Cell
HMGB2	3148	CD40 Activated B Cell
HMMR	3161	CD40 Activated B Cell
HPRT1	3251	CD40 Activated B Cell
IMPDH2	3615	CD40 Activated B Cell
LDHA	3939	CD40 Activated B Cell
LDHB	3945	CD40 Activated B Cell
LMNB1	4001	CD40 Activated B Cell
LPXN	9404	CD40 Activated B Cell
MCM2	4171	CD40 Activated B Cell
MCM3	4172	CD40 Activated B Cell
MCM6	4175	CD40 Activated B Cell
MSH6	2956	CD40 Activated B Cell
MTHFD2	10797	CD40 Activated B Cell
MYBL2	4605	CD40 Activated B Cell
NDC80	10403	CD40 Activated B Cell
NME1	4830	CD40 Activated B Cell
PAICS	10606	CD40 Activated B Cell
PCNA	5111	CD40 Activated B Cell
PKM	5315	CD40 Activated B Cell
PRDX3	10935	CD40 Activated B Cell
RFTN1	23180	CD40 Activated B Cell
RGS10	6001	CD40 Activated B Cell
SLAMF1	6504	CD40 Activated B Cell
TK1	7083	CD40 Activated B Cell
TOP2A	7153	CD40 Activated B Cell
TPX2	22974	CD40 Activated B Cell
TRAF1	7185	CD40 Activated B Cell
TUBA1B	10376	CD40 Activated B Cell
TXN	7295	CD40 Activated B Cell
TYMS	7298	CD40 Activated B Cell
UBE2S	27338	CD40 Activated B Cell
VDAC1	7416	CD40 Activated B Cell
WEE1	7465	CD40 Activated B Cell
WSB2	55884	CD40 Activated B Cell
ZWINT	11130	CD40 Activated B Cell
ASPM	259266	Cell Cycle
AURKA	6790	Cell Cycle
AURKB	9212	Cell Cycle
BRCA1	672	Cell Cycle
CCNB1	891	Cell Cycle
CCNB2	9133	Cell Cycle
CCNE1	898	Cell Cycle
CDC20	991	Cell Cycle
CENPM	79019	Cell Cycle
CEP55	55165	Cell Cycle
E2F3	1871	Cell Cycle
GINS2	51659	Cell Cycle
MCM10	55388	Cell Cycle
MCM2	4171	Cell Cycle
MKI67	4288	Cell Cycle
NCAPG	64151	Cell Cycle
NDC80	10403	Cell Cycle
PTTG1	9232	Cell Cycle
TYMS	7298	Cell Cycle
C1QA	712	Classical Complement Pathway
C1QC	714	Classical Complement Pathway
C1R	715	Classical Complement Pathway
C1S	716	Classical Complement Pathway
C2	717	Classical Complement Pathway
C3	718	Classical Complement Pathway
C4A	720	Classical Complement Pathway
C4B	721	Classical Complement Pathway
C4B_2	100293534	Classical Complement Pathway
C5	727	Classical Complement Pathway
C6	729	Classical Complement Pathway
C7	730	Classical Complement Pathway
C8A	731	Classical Complement Pathway
C9	735	Classical Complement Pathway
CIQB	713	Classical Complement Pathway
CD69	969	Cytotoxic, Activated T Cell
EOMES	8320	Cytotoxic, Activated T Cell
GZMB	3002	Cytotoxic, Activated T Cell
GZMH	2999	Cytotoxic, Activated T Cell
IFNG	3458	Cytotoxic, Activated T Cell
IL2RB	3560	Cytotoxic, Activated T Cell
PRF1	5551	Cytotoxic, Activated T Cell
SGK1	6446	Cytotoxic, Activated T Cell
TAGAP	117289	Cytotoxic, Activated T Cell
TBX21	30009	Cytotoxic, Activated T Cell
TFRC	7037	Cytotoxic, Activated T Cell
ZNF683	257101	Cytotoxic, Activated T Cell
CLEC10A	10462	Dendritic Cell
CLEC12A	160364	Dendritic Cell
CLEC9A	283420	Dendritic Cell
CSF1R	1436	Dendritic Cell
IGIP	492311	Dendritic Cell
LILRA4	23547	Dendritic Cell
LY75	4065	Dendritic Cell
XCR1	2829	Dendritic Cell
G6PC2	57818	Glycolysis
HKDC1	80201	Glycolysis
LDHAL6A	160287	Glycolysis
LDHAL6B	92483	Glycolysis
PFKFB2	5208	Glycolysis
PFKFB3	5209	Glycolysis
PFKFB4	5210	Glycolysis
PKM	5315	Glycolysis
SLC2A1	6513	Glycolysis
SLC2A3	6515	Glycolysis
SLC2A4	6517	Glycolysis
SLC2A5	6518	Glycolysis
CD177	57126	Granulocyte
CLC	1178	Granulocyte
CTSS	1520	Granulocyte
CXCR2	3579	Granulocyte
DEFA1	1667	Granulocyte
FUT7	2529	Granulocyte
LTB4R	1241	Granulocyte
MMP25	64386	Granulocyte
OSM	5008	Granulocyte
RETN	56729	Granulocyte
EIF2AK2	5610	IFN
GBP1	2633	IFN
GBP2	2634	IFN
GBP4	115361	IFN
HERC5	51191	IFN
HERC6	55008	IFN
IFI27	3429	IFN
IFI30	10437	IFN
IFI35	3430	IFN
IFI44	10561	IFN
IFI44L	10964	IFN
IFI6	2537	IFN
IFIT1	3434	IFN
IFIT2	3433	IFN
IFIT3	3437	IFN
IFIT5	24138	IFN
IFITM1	8519	IFN
IFITM2	10581	IFN
IFITM3	10410	IFN
ISG15	9636	IFN
ISG20	3669	IFN
MX1	4599	IFN
MX2	4600	IFN
OAS1	4938	IFN
OAS2	4939	IFN
OAS3	4940	IFN
OASL	8638	IFN
RSAD2	91543	IFN
SAMD9	54809	IFN
SAMD9L	219285	IFN
SP100	6672	IFN
SP110	3431	IFN
ACSL1	2180	IFNA2 Signature
ADAR	103	IFNA2 Signature
AGT	183	IFNA2 Signature
AIM2	9447	IFNA2 Signature
AKAP2	11217	IFNA2 Signature
APOBEC3B	9582	IFNA2 Signature
APOBEC3G	60489	IFNA2 Signature
APOL3	80833	IFNA2 Signature
ATF3	467	IFNA2 Signature
ATF5	22809	IFNA2 Signature
BAG1	573	IFNA2 Signature
BARD1	580	IFNA2 Signature
BCL7B	9275	IFNA2 Signature
BLVRA	644	IFNA2 Signature
BRCA1	672	IFNA2 Signature
BRCA2	675	IFNA2 Signature
BST2	684	IFNA2 Signature
BUB1	699	IFNA2 Signature
C2	717	IFNA2 Signature
CACNA1A	773	IFNA2 Signature
CAD	790	IFNA2 Signature
CAMK2A	815	IFNA2 Signature
CASP1	834	IFNA2 Signature
CASP10	843	IFNA2 Signature
CASP5	838	IFNA2 Signature
CBR1	873	IFNA2 Signature
CBWD1	55871	IFNA2 Signature
CCL13	6357	IFNA2 Signature
CCL7	6354	IFNA2 Signature
CCL8	6355	IFNA2 Signature
CCNA1	8900	IFNA2 Signature
CCND2	894	IFNA2 Signature
CD2AP	23607	IFNA2 Signature
CD38	952	IFNA2 Signature
CD4	920	IFNA2 Signature
CD69	969	IFNA2 Signature
CDC42EP1	11135	IFNA2 Signature
CDK4	1019	IFNA2 Signature
CDKN1A	1026	IFNA2 Signature
CFB	629	IFNA2 Signature
CH25H	9023	IFNA2 Signature
CHKA	1119	IFNA2 Signature
CNTN6	27255	IFNA2 Signature
COL3A1	1281	IFNA2 Signature
CTSL	1514	IFNA2 Signature
CXCL10	3627	IFNA2 Signature
CXCL11	6373	IFNA2 Signature
CXCL9	4283	IFNA2 Signature
CXCR2	3579	IFNA2 Signature
CYP2J2	1573	IFNA2 Signature
DAB2	1601	IFNA2 Signature
DEFB1	1672	IFNA2 Signature
DLL1	28514	IFNA2 Signature
DSC2	1824	IFNA2 Signature
DUSP5	1847	IFNA2 Signature
DUSP7	1849	IFNA2 Signature
DYNLT1	6993	IFNA2 Signature
DYSF	8291	IFNA2 Signature
ECE1	1889	IFNA2 Signature
EDN1	1906	IFNA2 Signature
EIF2AK2	5610	IFNA2 Signature
EIF2B1	1967	IFNA2 Signature
EIF4ENIF1	56478	IFNA2 Signature
ENPP2	5168	IFNA2 Signature
EPB41	2035	IFNA2 Signature
ETV4	2118	IFNA2 Signature
F8	2157	IFNA2 Signature
FAF1	11124	IFNA2 Signature
FAS	355	IFNA2 Signature
FGF1	2246	IFNA2 Signature
FLNA	2316	IFNA2 Signature
FOXO1	2308	IFNA2 Signature
FTL	2512	IFNA2 Signature
FUT4	2526	IFNA2 Signature
GADD45B	4616	IFNA2 Signature
GBAP1	2630	IFNA2 Signature
GBP1	2633	IFNA2 Signature
GBP2	2634	IFNA2 Signature
GCH1	2643	IFNA2 Signature
GCNT1	2650	IFNA2 Signature
GLB1	2720	IFNA2 Signature
GLS	2744	IFNA2 Signature
GMPR	2766	IFNA2 Signature
GPR161	23432	IFNA2 Signature
GUK1	2987	IFNA2 Signature
HBG2	3048	IFNA2 Signature
HCAR3	8843	IFNA2 Signature
HIST2H2AA3	8337	IFNA2 Signature
HLA-DOA	3111	IFNA2 Signature
HLA-DRB5	3127	IFNA2 Signature
HS6ST1	9394	IFNA2 Signature
HSP90AA1	3320	IFNA2 Signature
IDO1	3620	IFNA2 Signature
IFI16	3428	IFNA2 Signature
IFI27	3429	IFNA2 Signature
IFI35	3430	IFNA2 Signature
IFI44	10561	IFNA2 Signature
IFI44L	10964	IFNA2 Signature
IFI6	2537	IFNA2 Signature
IFIT1	3434	IFNA2 Signature
IFIT5	24138	IFNA2 Signature
IFITM1	8519	IFNA2 Signature
IFITM2	10581	IFNA2 Signature
IFITM3	10410	IFNA2 Signature
IFNG	3458	IFNA2 Signature
IFRD1	3475	IFNA2 Signature
IGL	3535	IFNA2 Signature
IKBKG	8517	IFNA2 Signature
IL15	3600	IFNA2 Signature
IL15RA	3601	IFNA2 Signature
IL1RN	3557	IFNA2 Signature
IL6	3569	IFNA2 Signature
INPPL1	3636	IFNA2 Signature
IRF2	3660	IFNA2 Signature
IRF7	3665	IFNA2 Signature
ISG15	9636	IFNA2 Signature
ISG20	3669	IFNA2 Signature
ITIH2	3698	IFNA2 Signature
JAK2	3717	IFNA2 Signature
JUP	3728	IFNA2 Signature
KCNA3	3738	IFNA2 Signature
KDELR2	11014	IFNA2 Signature
KIF20B	9585	IFNA2 Signature
KLF6	1316	IFNA2 Signature
KPNB1	3837	IFNA2 Signature
KRT8	3856	IFNA2 Signature
LAG3	3902	IFNA2 Signature
LAMP3	27074	IFNA2 Signature
LAP3	51056	IFNA2 Signature
LEPR	3953	IFNA2 Signature
LGALS2	3957	IFNA2 Signature
LGALS3BP	3959	IFNA2 Signature
LGALS9	3965	IFNA2 Signature
LGMN	5641	IFNA2 Signature
LMNB1	4001	IFNA2 Signature
LMO2	4005	IFNA2 Signature
LY6E	4061	IFNA2 Signature
MAP2K5	5607	IFNA2 Signature
MCL1	4170	IFNA2 Signature
MED1	5469	IFNA2 Signature
MGLL	11343	IFNA2 Signature
MMP16	4325	IFNA2 Signature
MNDA	4332	IFNA2 Signature
MRPS15	64960	IFNA2 Signature
MSR1	4481	IFNA2 Signature
MX1	4599	IFNA2 Signature
MX2	4600	IFNA2 Signature
MYD88	4615	IFNA2 Signature
NAMPT	10135	IFNA2 Signature
NFE2L3	9603	IFNA2 Signature
NKTR	4820	IFNA2 Signature
NMI	9111	IFNA2 Signature
NR3C1	2908	IFNA2 Signature
NUB1	51667	IFNA2 Signature
NUPR1	26471	IFNA2 Signature
OAS1	4938	IFNA2 Signature
OAS2	4939	IFNA2 Signature
OAS3	4940	IFNA2 Signature
OSBPL1A	114876	IFNA2 Signature
PATJ	10207	IFNA2 Signature
PDGFB	5155	IFNA2 Signature
PDGFRL	5157	IFNA2 Signature
PGGT1B	5229	IFNA2 Signature
PKD2	5311	IFNA2 Signature
PLSCR1	5359	IFNA2 Signature
PMAIP1	5366	IFNA2 Signature
PML	5371	IFNA2 Signature
PRKRA	8575	IFNA2 Signature
PSMB9	5698	IFNA2 Signature
PTCH1	5727	IFNA2 Signature
RBCK1	10616	IFNA2 Signature
RET	5979	IFNA2 Signature
RGS1	5996	IFNA2 Signature
RGS6	9628	IFNA2 Signature
RPS9	6203	IFNA2 Signature
RTP4	64108	IFNA2 Signature
SAT1	6303	IFNA2 Signature
SCARB2	950	IFNA2 Signature
SERPING1	710	IFNA2 Signature
SIT1	27240	IFNA2 Signature
SLAMF1	6504	IFNA2 Signature
SOCS1	8651	IFNA2 Signature
SP100	6672	IFNA2 Signature
SP110	3431	IFNA2 Signature
SP140	11262	IFNA2 Signature
SPIB	6689	IFNA2 Signature
ST3GAL5	8869	IFNA2 Signature
STAP1	26228	IFNA2 Signature
STAT1	6772	IFNA2 Signature
STAT2	6773	IFNA2 Signature
STX11	8676	IFNA2 Signature
SUPT3H	8464	IFNA2 Signature
SYN2	6854	IFNA2 Signature
TAF5L	27097	IFNA2 Signature
TAP1	6890	IFNA2 Signature
TAP2	6891	IFNA2 Signature
TARBP1	6894	IFNA2 Signature
TCN2	6948	IFNA2 Signature
TFDP2	7029	IFNA2 Signature
TGM1	7051	IFNA2 Signature
TLR3	7098	IFNA2 Signature
TLR7	51284	IFNA2 Signature
TNFRSF11A	8792	IFNA2 Signature
TNFSF10	8743	IFNA2 Signature
TNFSF6	356	IFNA2 Signature
TNK2	10188	IFNA2 Signature
TOR1B	27348	IFNA2 Signature
TRA2B	6434	IFNA2 Signature
TRD	6964	IFNA2 Signature
TRIM21	6737	IFNA2 Signature
TRIM22	10346	IFNA2 Signature
TRIM26	7726	IFNA2 Signature
TRIM34	53840	IFNA2 Signature
TRIM38	10475	IFNA2 Signature
UBA7	7318	IFNA2 Signature
UBE2L6	9246	IFNA2 Signature
UBE2S	27338	IFNA2 Signature
UBE3A	7337	IFNA2 Signature
UNC93B1	81622	IFNA2 Signature
USP18	11274	IFNA2 Signature
VAMP5	10791	IFNA2 Signature
WARS	7453	IFNA2 Signature
WT1	7490	IFNA2 Signature
XAF1	54739	IFNA2 Signature
ACLY	47	IFNB1 Signature
ACSL1	2180	IFNB1 Signature
ADAM19	8728	IFNB1 Signature
ADAP2	55803	IFNB1 Signature
ADAR	103	IFNB1 Signature
ADGRE2	30817	IFNB1 Signature
ADM	133	IFNB1 Signature
AFF3	3899	IFNB1 Signature
AGT	183	IFNB1 Signature
AIM2	9447	IFNB1 Signature
AKAP10	11216	IFNB1 Signature
AKAP2	11217	IFNB1 Signature
ALOX12	239	IFNB1 Signature
ALOX5	240	IFNB1 Signature
ANXA4	307	IFNB1 Signature
APOBEC3B	9582	IFNB1 Signature
APOBEC3G	60489	IFNB1 Signature
APOL3	80833	IFNB1 Signature
ATF3	467	IFNB1 Signature
ATF5	22809	IFNB1 Signature
ATM	472	IFNB1 Signature
ATP13A1	57130	IFNB1 Signature
B4GAT1	11041	IFNB1 Signature
BAG1	573	IFNB1 Signature
BAK1	578	IFNB1 Signature
BARD1	580	IFNB1 Signature
BCL11A	53335	IFNB1 Signature
BCL7B	9275	IFNB1 Signature
BGN	633	IFNB1 Signature
BLNK	29760	IFNB1 Signature
BLVRA	644	IFNB1 Signature
BLZF1	8548	IFNB1 Signature
BRCA1	672	IFNB1 Signature
BRCA2	675	IFNB1 Signature
BST2	684	IFNB1 Signature
BUB1	699	IFNB1 Signature
C3AR1	719	IFNB1 Signature
CACNA1A	773	IFNB1 Signature
CAD	790	IFNB1 Signature
CALD1	800	IFNB1 Signature
CAMK2A	815	IFNB1 Signature
CAPN2	824	IFNB1 Signature
CASP1	834	IFNB1 Signature
CASP10	843	IFNB1 Signature
CASP5	838	IFNB1 Signature
CBR1	873	IFNB1 Signature
CBWD1	55871	IFNB1 Signature
CCL13	6357	IFNB1 Signature
CCL3L1	6349	IFNB1 Signature
CCL4	6351	IFNB1 Signature
CCL7	6354	IFNB1 Signature
CCL8	6355	IFNB1 Signature
CCNA1	8900	IFNB1 Signature
CCND2	894	IFNB1 Signature
CCR1	1230	IFNB1 Signature
CCR5	1234	IFNB1 Signature
CCRL2	9034	IFNB1 Signature
CD163	9332	IFNB1 Signature
CD164	8763	IFNB1 Signature
CD2AP	23607	IFNB1 Signature
CD38	952	IFNB1 Signature
CD4	920	IFNB1 Signature
CD59	966	IFNB1 Signature
CD69	969	IFNB1 Signature
CD72	971	IFNB1 Signature
CD86	942	IFNB1 Signature
CDK17	5128	IFNB1 Signature
CDKN1A	1026	IFNB1 Signature
CENPA	1058	IFNB1 Signature
CENPE	1062	IFNB1 Signature
CFB	629	IFNB1 Signature
CFLAR	8837	IFNB1 Signature
CH25H	9023	IFNB1 Signature
CHI3L2	1117	IFNB1 Signature
CHKA	1119	IFNB1 Signature
CISH	1154	IFNB1 Signature
CKB	1152	IFNB1 Signature
CMAHP	8418	IFNB1 Signature
CNTN6	27255	IFNB1 Signature
CNTRL	11064	IFNB1 Signature
COL3A1	1281	IFNB1 Signature
COX17	10063	IFNB1 Signature
CSF2RB	1439	IFNB1 Signature
CTSL	1514	IFNB1 Signature
CXCL10	3627	IFNB1 Signature
CXCL11	6373	IFNB1 Signature
CXCL2	2920	IFNB1 Signature
CXCL9	4283	IFNB1 Signature
CXCR2	3579	IFNB1 Signature
CYBB	1536	IFNB1 Signature
CYP19A1	1588	IFNB1 Signature
CYP2J2	1573	IFNB1 Signature
DAB2	1601	IFNB1 Signature
DEFA1	1667	IFNB1 Signature
DEFB1	1672	IFNB1 Signature
DHFR	1719	IFNB1 Signature
DLL1	28514	IFNB1 Signature
DMXL1	1657	IFNB1 Signature
DNMT1	1786	IFNB1 Signature
DRAP1	10589	IFNB1 Signature
DSC2	1824	IFNB1 Signature
DUSP5	1847	IFNB1 Signature
DUSP7	1849	IFNB1 Signature
DYNLT1	6993	IFNB1 Signature
DYSF	8291	IFNB1 Signature
E2F1	1869	IFNB1 Signature
ECE1	1889	IFNB1 Signature
EDN1	1906	IFNB1 Signature
EGR1	1958	IFNB1 Signature
EIF2AK2	5610	IFNB1 Signature
EIF2B1	1967	IFNB1 Signature
EIF4ENIF1	56478	IFNB1 Signature
ELF1	1997	IFNB1 Signature
ELF4	2000	IFNB1 Signature
ENPP2	5168	IFNB1 Signature
EPB41	2035	IFNB1 Signature
ETV4	2118	IFNB1 Signature
ETV6	2120	IFNB1 Signature
F8	2157	IFNB1 Signature
FAF1	11124	IFNB1 Signature
FAS	355	IFNB1 Signature
FBXW2	26190	IFNB1 Signature
FCGR1A	2209	IFNB1 Signature
FCMR	9214	IFNB1 Signature
FGF1	2246	IFNB1 Signature
FLNA	2316	IFNB1 Signature
FMR1	2332	IFNB1 Signature
FOXO1	2308	IFNB1 Signature
FPR2	2358	IFNB1 Signature
FTL	2512	IFNB1 Signature
FUT4	2526	IFNB1 Signature
GADD45B	4616	IFNB1 Signature
GBAP1	2630	IFNB1 Signature
GBP1	2633	IFNB1 Signature
GBP2	2634	IFNB1 Signature
GCH1	2643	IFNB1 Signature
GCNT1	2650	IFNB1 Signature
GLS	2744	IFNB1 Signature
GMPR	2766	IFNB1 Signature
GPI	2821	IFNB1 Signature
GPR161	23432	IFNB1 Signature
GUK1	2987	IFNB1 Signature
HBG2	3048	IFNB1 Signature
HCAR3	8843	IFNB1 Signature
HHEX	3087	IFNB1 Signature
HIST2H2AA3	8337	IFNB1 Signature
HK2	3099	IFNB1 Signature
HLA-DOA	3111	IFNB1 Signature
HS6ST1	9394	IFNB1 Signature
HSP90AA1	3320	IFNB1 Signature
HSPA1A	3303	IFNB1 Signature
HSPA1L	3305	IFNB1 Signature
IDO1	3620	IFNB1 Signature
IFI16	3428	IFNB1 Signature
IFI27	3429	IFNB1 Signature
IFI35	3430	IFNB1 Signature
IFI44	10561	IFNB1 Signature
IFI6	2537	IFNB1 Signature
IFIT1	3434	IFNB1 Signature
IFIT5	24138	IFNB1 Signature
IFITM1	8519	IFNB1 Signature
IFITM2	10581	IFNB1 Signature
IFITM3	10410	IFNB1 Signature
IFNG	3458	IFNB1 Signature
IFRD1	3475	IFNB1 Signature
IGL	3535	IFNB1 Signature
IKBKE	9641	IFNB1 Signature
IKBKG	8517	IFNB1 Signature
IL15	3600	IFNB1 Signature
IL15RA	3601	IFNB1 Signature
IL18BP	10068	IFNB1 Signature
IL18R1	8809	IFNB1 Signature
IL1RN	3557	IFNB1 Signature
IL6	3569	IFNB1 Signature
IL7	3574	IFNB1 Signature
INPP5D	3635	IFNB1 Signature
INPPL1	3636	IFNB1 Signature
IRF1	3659	IFNB1 Signature
IRF2	3660	IFNB1 Signature
IRF4	3662	IFNB1 Signature
IRF7	3665	IFNB1 Signature
IRF9	10379	IFNB1 Signature
ISG15	9636	IFNB1 Signature
ISG20	3669	IFNB1 Signature
ITGAL	3683	IFNB1 Signature
ITGAX	3687	IFNB1 Signature
JAK2	3717	IFNB1 Signature
JCHAIN	3512	IFNB1 Signature
JUP	3728	IFNB1 Signature
KCNA3	3738	IFNB1 Signature
KCNMB1	3779	IFNB1 Signature
KDELR2	11014	IFNB1 Signature
KIF20B	9585	IFNB1 Signature
KLF2	10365	IFNB1 Signature
KLF6	1316	IFNB1 Signature
KLRB1	3820	IFNB1 Signature
KPNB1	3837	IFNB1 Signature
KRT8	3856	IFNB1 Signature
LAG3	3902	IFNB1 Signature
LAMP3	27074	IFNB1 Signature
LANCL1	10314	IFNB1 Signature
LAP3	51056	IFNB1 Signature
LBR	3930	IFNB1 Signature
LEPR	3953	IFNB1 Signature
LGALS2	3957	IFNB1 Signature
LGALS3BP	3959	IFNB1 Signature
LGALS9	3965	IFNB1 Signature
LGMN	5641	IFNB1 Signature
LILRA1	11024	IFNB1 Signature
LINC00597	81698	IFNB1 Signature
LMNB1	4001	IFNB1 Signature
LMO2	4005	IFNB1 Signature
LTA	4049	IFNB1 Signature
LTB4R	1241	IFNB1 Signature
LY6E	4061	IFNB1 Signature
LYN	4067	IFNB1 Signature
MAP2K5	5607	IFNB1 Signature
MAP3K8	1326	IFNB1 Signature
MARCKS	4082	IFNB1 Signature
MBNL	4154	IFNB1 Signature
MCL1	4170	IFNB1 Signature
MED1	5469	IFNB1 Signature
MEF2A	4205	IFNB1 Signature
MFHAS1	9258	IFNB1 Signature
MGLL	11343	IFNB1 Signature
MNDA	4332	IFNB1 Signature
MRPS15	64960	IFNB1 Signature
MS4A7	58475	IFNB1 Signature
MSR1	4481	IFNB1 Signature
MX1	4599	IFNB1 Signature
MX2	4600	IFNB1 Signature
MYD88	4615	IFNB1 Signature
NAMPT	10135	IFNB1 Signature
NAPSA	9476	IFNB1 Signature
NBN	4683	IFNB1 Signature
NCF1	653361	IFNB1 Signature
NCOA2	10499	IFNB1 Signature
NEBL	10529	IFNB1 Signature
NEK4	6787	IFNB1 Signature
NFE2L3	9603	IFNB1 Signature
NKTR	4820	IFNB1 Signature
NMI	9111	IFNB1 Signature
NOTCH1	4851	IFNB1 Signature
NR3C1	2908	IFNB1 Signature
NR4A3	8013	IFNB1 Signature
NUB1	51667	IFNB1 Signature
NUPR1	26471	IFNB1 Signature
OAS1	4938	IFNB1 Signature
OAS2	4939	IFNB1 Signature
OAS3	4940	IFNB1 Signature
PATJ	10207	IFNB1 Signature
PAX5	5079	IFNB1 Signature
PAX8	7849	IFNB1 Signature
PDE4B	5142	IFNB1 Signature
PDGFB	5155	IFNB1 Signature
PDGFRL	5157	IFNB1 Signature
PFKFB3	5209	IFNB1 Signature
PFKP	5214	IFNB1 Signature
PIM2	11040	IFNB1 Signature
PKD2	5311	IFNB1 Signature
PLEK	5341	IFNB1 Signature
PLSCR1	5359	IFNB1 Signature
PMAIP1	5366	IFNB1 Signature
PML	5371	IFNB1 Signature
PMS2	5395	IFNB1 Signature
PPP2R2A	5520	IFNB1 Signature
PRKAG1	5571	IFNB1 Signature
PRKRA	8575	IFNB1 Signature
PRKX	5613	IFNB1 Signature
PSMB8	5696	IFNB1 Signature
PSMB9	5698	IFNB1 Signature
PTCH1	5727	IFNB1 Signature
PTGER2	5732	IFNB1 Signature
RALB	5899	IFNB1 Signature
RASGRP1	10125	IFNB1 Signature
RBBP6	5930	IFNB1 Signature
RBCK1	10616	IFNB1 Signature
RERE	473	IFNB1 Signature
RGS1	5996	IFNB1 Signature
RGS6	9628	IFNB1 Signature
RIN1	9610	IFNB1 Signature
RIPK1	8737	IFNB1 Signature
RIPK3	11035	IFNB1 Signature
RIPOR2	9750	IFNB1 Signature
RNF114	55905	IFNB1 Signature
RPS6KA5	9252	IFNB1 Signature
RPS9	6203	IFNB1 Signature
RRBP1	6238	IFNB1 Signature
RTP4	64108	IFNB1 Signature
SAT1	6303	IFNB1 Signature
SCARB2	950	IFNB1 Signature
SDS	10993	IFNB1 Signature
SELL	6402	IFNB1 Signature
SERPIND1	3053	IFNB1 Signature
SERPING1	710	IFNB1 Signature
SFTPB	6439	IFNB1 Signature
SIDT2	51092	IFNB1 Signature
SIT1	27240	IFNB1 Signature
SLAMF1	6504	IFNB1 Signature
SMO	6608	IFNB1 Signature
SNX2	6643	IFNB1 Signature
SOCS1	8651	IFNB1 Signature
SOS1	6654	IFNB1 Signature
SP100	6672	IFNB1 Signature
SP110	3431	IFNB1 Signature
SP140	11262	IFNB1 Signature
SPIB	6689	IFNB1 Signature
SPTA1	6708	IFNB1 Signature
SPTLC2	9517	IFNB1 Signature
SRRM2	23524	IFNB1 Signature
SSB	6741	IFNB1 Signature
ST3GAL5	8869	IFNB1 Signature
STAP1	26228	IFNB1 Signature
STAT1	6772	IFNB1 Signature
STAT2	6773	IFNB1 Signature
STOML2	30968	IFNB1 Signature
STX11	8676	IFNB1 Signature
SUPT3H	8464	IFNB1 Signature
TANK	10010	IFNB1 Signature
TAP1	6890	IFNB1 Signature
TAP2	6891	IFNB1 Signature
TAPBP	6892	IFNB1 Signature
TARBP1	6894	IFNB1 Signature
TBX21	30009	IFNB1 Signature
TCN2	6948	IFNB1 Signature
TFDP2	7029	IFNB1 Signature
TFF1	7031	IFNB1 Signature
TGM1	7051	IFNB1 Signature
THY1	7070	IFNB1 Signature
TLR1	7096	IFNB1 Signature
TLR3	7098	IFNB1 Signature
TLR7	51284	IFNB1 Signature
TNFAIP2	7127	IFNB1 Signature
TNFRSF11A	8792	IFNB1 Signature
TNFSF10	8743	IFNB1 Signature
TNFSF6	356	IFNB1 Signature
TNK2	10188	IFNB1 Signature
TOR1B	27348	IFNB1 Signature
TRA2B	6434	IFNB1 Signature
TRD	6964	IFNB1 Signature
TRG	6965	IFNB1 Signature
TRIM21	6737	IFNB1 Signature
TRIM22	10346	IFNB1 Signature
TRIM26	7726	IFNB1 Signature
TRIM34	53840	IFNB1 Signature
TRIM38	10475	IFNB1 Signature
TSPAN15	23555	IFNB1 Signature
TXK	7294	IFNB1 Signature
UBA7	7318	IFNB1 Signature
UBE2L6	9246	IFNB1 Signature
UBE2S	27338	IFNB1 Signature
UBE3A	7337	IFNB1 Signature
UBQLN2	29978	IFNB1 Signature
UNC93B1	81622	IFNB1 Signature
USP15	9958	IFNB1 Signature
USP18	11274	IFNB1 Signature
USP25	29761	IFNB1 Signature
USPL1	10208	IFNB1 Signature
UVRAG	7405	IFNB1 Signature
VAMP5	10791	IFNB1 Signature
WARS	7453	IFNB1 Signature
WIPF1	7456	IFNB1 Signature
WT1	7490	IFNB1 Signature
XAF1	54739	IFNB1 Signature
ZNF107	51427	IFNB1 Signature
ACLY	47	IFNG Signature
ACSL1	2180	IFNG Signature
AFF2	2334	IFNG Signature
AIM2	9447	IFNG Signature
AKAP10	11216	IFNG Signature
APOL3	80833	IFNG Signature
ATF3	467	IFNG Signature
ATM	472	IFNG Signature
C1QB	713	IFNG Signature
C4A	720	IFNG Signature
CALD1	800	IFNG Signature
CASP1	834	IFNG Signature
CASP10	843	IFNG Signature
CCL8	6355	IFNG Signature
CCND2	894	IFNG Signature
CCR5	1234	IFNG Signature
CD38	952	IFNG Signature
CDKN1A	1026	IFNG Signature
CFB	629	IFNG Signature
CKB	1152	IFNG Signature
CLEC10A	10462	IFNG Signature
CPT1B	1375	IFNG Signature
CSF2RB	1439	IFNG Signature
CTNND2	1501	IFNG Signature
CXCL10	3627	IFNG Signature
CXCL11	6373	IFNG Signature
CXCL9	4283	IFNG Signature
CYBB	1536	IFNG Signature
EDN1	1906	IFNG Signature
EPB41	2035	IFNG Signature
ETAA1	54465	IFNG Signature
ETV4	2118	IFNG Signature
F8	2157	IFNG Signature
FAS	355	IFNG Signature
FBLN1	2192	IFNG Signature
FBXL2	25827	IFNG Signature
FCGR1A	2209	IFNG Signature
FLII	2314	IFNG Signature
GADD45B	4616	IFNG Signature
GBP1	2633	IFNG Signature
GBP2	2634	IFNG Signature
GCH1	2643	IFNG Signature
GCNT1	2650	IFNG Signature
GLS	2744	IFNG Signature
GSTM5	2949	IFNG Signature
HBG2	3048	IFNG Signature
HHEX	3087	IFNG Signature
HP	3240	IFNG Signature
ICAM1	3383	IFNG Signature
IDO1	3620	IFNG Signature
IFI27	3429	IFNG Signature
IFI44	10561	IFNG Signature
IL15	3600	IFNG Signature
IL15RA	3601	IFNG Signature
IL18BP	10068	IFNG Signature
IL1A	3552	IFNG Signature
IL7	3574	IFNG Signature
IRF1	3659	IFNG Signature
IRF8	3394	IFNG Signature
JAK2	3717	IFNG Signature
JCHAIN	3512	IFNG Signature
KLF2	10365	IFNG Signature
LAP3	51056	IFNG Signature
LIMK2	3985	IFNG Signature
LMNB1	4001	IFNG Signature
MMP25	64386	IFNG Signature
MRPS15	64960	IFNG Signature
MSR1	4481	IFNG Signature
NET1	10276	IFNG Signature
NIN	51199	IFNG Signature
NKTR	4820	IFNG Signature
NLRP1	22861	IFNG Signature
NR3C1	2908	IFNG Signature
OAS1	4938	IFNG Signature
OAS3	4940	IFNG Signature
P2RY13	53829	IFNG Signature
PCDH9	5101	IFNG Signature
PLA2G4C	8605	IFNG Signature
PLEK	5341	IFNG Signature
POLR2B	5431	IFNG Signature
PSMB9	5698	IFNG Signature
PTCH1	5727	IFNG Signature
RALB	5899	IFNG Signature
RGS1	5996	IFNG Signature
SERPIND1	3053	IFNG Signature
SERPING1	710	IFNG Signature
SFTPB	6439	IFNG Signature
SLAMF1	6504	IFNG Signature
SLC1A5	6510	IFNG Signature
SOCS1	8651	IFNG Signature
SP100	6672	IFNG Signature
SPRY4	81848	IFNG Signature
SRRM2	23524	IFNG Signature
STAT1	6772	IFNG Signature
STAT2	6773	IFNG Signature
STX11	8676	IFNG Signature
TAP1	6890	IFNG Signature
TAP2	6891	IFNG Signature
TBX21	30009	IFNG Signature
TENM1	10178	IFNG Signature
TFF1	7031	IFNG Signature
TNFAIP2	7127	IFNG Signature
TNFSF10	8743	IFNG Signature
UBD	10537	IFNG Signature
UBE2C	11065	IFNG Signature
UBE2L6	9246	IFNG Signature
UBE3A	7337	IFNG Signature
VAMP5	10791	IFNG Signature
VSNL1	7447	IFNG Signature
WARS	7453	IFNG Signature
XRN1	54464	IFNG Signature
AZU1	566	LDG
CAMP	820	LDG
CEACAM6	4680	LDG
CEACAM8	1088	LDG
CTSG	1511	LDG
DEFA4	1669	LDG
ELANE	1991	LDG
LCN2	3934	LDG
LTF	4057	LDG
MPO	4353	LDG
OLFM4	10562	LDG
RNASE3	6037	LDG
BST1	683	Monocyte
C1QA	712	Monocyte
C1QB	713	Monocyte
C1QC	714	Monocyte
C1R	715	Monocyte
C1RL	51279	Monocyte
CCL2	6347	Monocyte
CCL8	6355	Monocyte
CD14	929	Monocyte
CD163	9332	Monocyte
CD300C	10871	Monocyte
CD33	945	Monocyte
CD68	968	Monocyte
CLEC12A	160364	Monocyte
CLEC4D	338339	Monocyte
CLEC4E	26253	Monocyte
CSF2	1437	Monocyte
CXCL1	2919	Monocyte
CXCL2	2920	Monocyte
CXCR2	3579	Monocyte
FCGR1A	2209	Monocyte
FCGR1B	2210	Monocyte
FCGR3B	2215	Monocyte
FUT4	2526	Monocyte
GRN	2896	Monocyte
IK	3550	Monocyte
IL18RAP	8807	Monocyte
IL1B	3553	Monocyte
IL1RN	3557	Monocyte
LILRA5	353514	Monocyte
LILRA6	79168	Monocyte
LILRB2	10288	Monocyte
LILRB3	11025	Monocyte
MNDA	4332	Monocyte
MRC1	4360	Monocyte
OSCAR	126014	Monocyte
S100A8	6279	Monocyte
SEMA4A	64218	Monocyte
SIGLEC1	6614	Monocyte
THBD	7056	Monocyte
IKBKB	3551	NFkB Complex
IKBKG	8517	NFkB Complex
NFKB1	4790	NFkB Complex
NFKB2	4791	NFkB Complex
REL	5966	NFkB Complex
RELA	5970	NFkB Complex
RELB	5971	NFkB Complex
KLRF1	51348	NK Cell
NCAM1	4684	NK Cell
NCR1	9437	NK Cell
NCR3	259197	NK Cell
SH2D1B	117157	NK Cell
C19orf10	56005	Plasma Cell
IGH	3492	Plasma Cell
IGHD	3495	Plasma Cell
IGHG1	3500	Plasma Cell
IGHMBP2	3508	Plasma Cell
IGHV2-5	28457	Plasma Cell
IGHV3-20	28445	Plasma Cell
IGHV3-23	28442	Plasma Cell
IGHV4-28	28400	Plasma Cell
IGHV4-31	28396	Plasma Cell
IGHV4-34	28395	Plasma Cell
IGK	50802	Plasma Cell
IGKC	3514	Plasma Cell
IGL	3535	Plasma Cell
IGLJ3	28831	Plasma Cell
IGLL1	3543	Plasma Cell
IGLV@	3546	Plasma Cell
IGLV1-40	28825	Plasma Cell
IGLV1-44	28823	Plasma Cell
IGLV2-14	28815	Plasma Cell
IGLV2-5	28818	Plasma Cell
IGLV3-1	28809	Plasma Cell
IGLV3-19	28797	Plasma Cell
IGLV3-25	28793	Plasma Cell
IGLV4-3	28786	Plasma Cell
IGLV4-60	28785	Plasma Cell
IGLV5-45	28781	Plasma Cell
IGLV6-57	28778	Plasma Cell
IGLVI-70	28763	Plasma Cell
MZB1	51237	Plasma Cell
PRDM1	639	Plasma Cell
SDC1	6382	Plasma Cell
THEMIS2	9473	Plasma Cell
TNFRSF17	608	Plasma Cell
CCR3	1232	T Cell
CD226	10666	T Cell
CD247	919	T Cell
CD28	940	T Cell
CD3D	915	T Cell
CD3E	916	T Cell
CD3G	917	T Cell
CD4	920	T Cell
CD5	921	T Cell
CD8A	925	T Cell
CD8B	926	T Cell
ETS1	2113	T Cell
GATA3	2625	T Cell
GRAP2	9402	T Cell
LEF1	51176	T Cell
SH2D1A	4068	T Cell
TRAC	28755	T Cell
TRBC1	28639	T Cell
TRDC	28526	T Cell
CD40LG	959	Tactivated
CREM	1390	Tactivated
FASLG	356	Tactivated
IL17A	3605	Tactivated
IL17F	112744	Tactivated
IL23R	149233	Tactivated
JAKMIP1	152789	Tactivated
KCNA3	3738	Tactivated
KCNN4	3783	Tactivated
P2RX5	5026	Tactivated
PRKCQ	5588	Tactivated
RELT	84957	Tactivated
RNF125	54941	Tactivated
SATB1	6304	Tactivated
TAGAP	117289	Tactivated
TNFRSF4	7293	Tactivated
TNFRSF9	3604	Tactivated
ACLY	47	TNF
ACSL1	2180	TNF
ADGRE2	30817	TNF
AK3	50808	TNF
AKAP10	11216	TNF
AMPD3	272	TNF
APOL3	80833	TNF
ARID3A	1820	TNF
ARSE	415	TNF
ASAP1	50807	TNF
B4GALT5	9334	TNF
BCL2A1	597	TNF
BHLHE41	79365	TNF
BHMT	635	TNF
BIRC3	330	TNF
BRCA1	672	TNF
CALD1	800	TNF
CASP1	834	TNF
CASP10	843	TNF
CCL15	6359	TNF
CCL20	6364	TNF
CCL23	6368	TNF
CCL3L1	6349	TNF
CD37	951	TNF
CD38	952	TNF
CD83	9308	TNF
CDKN3	1033	TNF
CKB	1152	TNF
CR2	1380	TNF
CTNND2	1501	TNF
CXCL1	2919	TNF
CXCL2	2920	TNF
CXCL3	2921	TNF
CXCL8	3576	TNF
CYP27B1	1594	TNF
DAB2	1601	TNF
EBI3	10148	TNF
EGR1	1958	TNF
EGR2	1959	TNF
EPB41	2035	TNF
EREG	2069	TNF
ETAA1	54465	TNF
F3	2152	TNF
FABP1	2168	TNF
FBXL2	25827	TNF
FCER2	2208	TNF
FCGR2A	2212	TNF
FLJ11129	54674	TNF
FLNA	2316	TNF
G0S2	50486	TNF
GBP1	2633	TNF
GCH1	2643	TNF
GJB2	2706	TNF
GLS	2744	TNF
GMIP	51291	TNF
GP1BA	2811	TNF
GRK3	157	TNF
HCAR3	8843	TNF
HHEX	3087	TNF
HOMER2	9455	TNF
HP	3240	TNF
ICAM1	3383	TNF
IDO1	3620	TNF
IFI44	10561	TNF
IKBKG	8517	TNF
IL16	3603	TNF
IL18	3606	TNF
IL1A	3552	TNF
IL1B	3553	TNF
IL1RN	3557	TNF
IL6	3569	TNF
INHBA	3624	TNF
INSIG1	3638	TNF
ITGA6	3655	TNF
KITLG	4254	TNF
KLF1	10661	TNF
KMO	8564	TNF
LGALS3BP	3959	TNF
MAP3K4	4216	TNF
MARCKS	4082	TNF
MGLL	11343	TNF
MMP19	4327	TNF
MN1	4330	TNF
MRPS15	64960	TNF
MSC	9242	TNF
MTF1	4520	TNF
MX1	4599	TNF
NAMPT	10135	TNF
NELL2	4753	TNF
NFKB1	4790	TNF
NFKB2	4791	TNF
NFKBIA	4792	TNF
NFKBIZ	64332	TNF
NKX3-2	579	TNF
NR3C1	2908	TNF
OAS3	4940	TNF
PATJ	10207	TNF
PDE4DIP	9659	TNF
PDPN	10630	TNF
PIAS4	51588	TNF
PLAUR	5329	TNF
PTGES	9536	TNF
PTGS2	5743	TNF
RELB	5971	TNF
RPGR	6103	TNF
RPS9	6203	TNF
SDC4	6385	TNF
SERPIND1	3053	TNF
SFRP1	6422	TNF
SH3BP5	9467	TNF
SLAMF1	6504	TNF
SLC30A4	7782	TNF
SOD2	6648	TNF
SPI1	6688	TNF
SSPN	8082	TNF
STAT4	6775	TNF
TAF15	8148	TNF
TAP2	6891	TNF
TBX3	6926	TNF
TFF1	7031	TNF
TNF	7124	TNF
TNFAIP2	7127	TNF
TNFAIP3	7128	TNF
TNFRSF11A	8792	TNF
TRAF1	7185	TNF
TSC22D1	8848	TNF
TYROBP	7305	TNF
UBE2C	11065	TNF
VEGFA	7422	TNF
WT1	7490	TNF
FOXP3	50943	Treg
IKZF2	22807	Treg
AC245128	NA	Inflammatory_Neutrophil
ACSL1	2180	Inflammatory_Neutrophil
ADAR	103	Inflammatory_Neutrophil
ADD3	120	Inflammatory_Neutrophil
ADM	133	Inflammatory_Neutrophil
ALOX5AP	241	Inflammatory_Neutrophil
ALPL	249	Inflammatory_Neutrophil
ANXA1	301	Inflammatory_Neutrophil
ANXA3	306	Inflammatory_Neutrophil
APOBEC3A	200315	Inflammatory_Neutrophil
APOL2	23780	Inflammatory_Neutrophil
APOL6	80830	Inflammatory_Neutrophil
B4GALT5	9334	Inflammatory_Neutrophil
BAZ1A	11177	Inflammatory_Neutrophil
BRI3	25798	Inflammatory_Neutrophil
BST1	683	Inflammatory_Neutrophil
C1orf162	128346	Inflammatory_Neutrophil
C3AR1	719	Inflammatory_Neutrophil
C4orf3	401152	Inflammatory_Neutrophil
CAPZA1	829	Inflammatory_Neutrophil
CARD16	114769	Inflammatory_Neutrophil
CASP1	834	Inflammatory_Neutrophil
CASP4	837	Inflammatory_Neutrophil
CAST	831	Inflammatory_Neutrophil
CCR1	1230	Inflammatory_Neutrophil
CD177	57126	Inflammatory_Neutrophil
CD37	951	Inflammatory_Neutrophil
CD44	960	Inflammatory_Neutrophil
CD53	963	Inflammatory_Neutrophil
CD55	1604	Inflammatory_Neutrophil
CD63	967	Inflammatory_Neutrophil
CD82	3732	Inflammatory_Neutrophil
CDKN2D	1032	Inflammatory_Neutrophil
CEACAM1	634	Inflammatory_Neutrophil
CFL1	1072	Inflammatory_Neutrophil
CKAP4	10970	Inflammatory_Neutrophil
CLEC4D	338339	Inflammatory_Neutrophil
CLEC4E	26253	Inflammatory_Neutrophil
CR1	1378	Inflammatory_Neutrophil
CST7	8530	Inflammatory_Neutrophil
CYSTM1	84418	Inflammatory_Neutrophil
DDX58	23586	Inflammatory_Neutrophil
DDX60	55601	Inflammatory_Neutrophil
DDX60L	91351	Inflammatory_Neutrophil
DYSF	8291	Inflammatory_Neutrophil
EIF2AK2	5610	Inflammatory_Neutrophil
EMB	133418	Inflammatory_Neutrophil
EPSTI1	94240	Inflammatory_Neutrophil
FCER1G	2207	Inflammatory_Neutrophil
FCGR1A	2209	Inflammatory_Neutrophil
FFAR2	2867	Inflammatory_Neutrophil
FGR	2268	Inflammatory_Neutrophil
FKBP1A	2280	Inflammatory_Neutrophil
FKBP5	2289	Inflammatory_Neutrophil
FLOT1	10211	Inflammatory_Neutrophil
FYB1	2533	Inflammatory_Neutrophil
GAPDH	2597	Inflammatory_Neutrophil
GBP1	2633	Inflammatory_Neutrophil
GBP2	2634	Inflammatory_Neutrophil
GBP4	115361	Inflammatory_Neutrophil
GBP5	115362	Inflammatory_Neutrophil
GCA	25801	Inflammatory_Neutrophil
GIMAP4	55303	Inflammatory_Neutrophil
GLRX	2745	Inflammatory_Neutrophil
GNG5	2787	Inflammatory_Neutrophil
GRINA	2907	Inflammatory_Neutrophil
GRN	2896	Inflammatory_Neutrophil
GSTK1	373156	Inflammatory_Neutrophil
GYG1	2992	Inflammatory_Neutrophil
H2AC6	8334	Inflammatory_Neutrophil
H2BC21	8349	Inflammatory_Neutrophil
H2BC5	3017	Inflammatory_Neutrophil
HERC5	51191	Inflammatory_Neutrophil
HIF1A	3091	Inflammatory_Neutrophil
HLA-F	3134	Inflammatory_Neutrophil
HMGB2	3148	Inflammatory_Neutrophil
IFI16	3428	Inflammatory_Neutrophil
IFI44	10561	Inflammatory_Neutrophil
IFI44L	10964	Inflammatory_Neutrophil
IFI6	2537	Inflammatory_Neutrophil
IFIH1	64135	Inflammatory_Neutrophil
IFIT1	3434	Inflammatory_Neutrophil
IFIT2	3433	Inflammatory_Neutrophil
IFIT3	3437	Inflammatory_Neutrophil
IFITM1	8519	Inflammatory_Neutrophil
IFITM3	10410	Inflammatory_Neutrophil
IL1RN	3557	Inflammatory_Neutrophil
IL2RG	3561	Inflammatory_Neutrophil
IRF1	3659	Inflammatory_Neutrophil
IRF7	3665	Inflammatory_Neutrophil
ISG15	9636	Inflammatory_Neutrophil
ISG20	3669	Inflammatory_Neutrophil
ITGAM	3684	Inflammatory_Neutrophil
JUN	3725	Inflammatory_Neutrophil
KCNJ15	3772	Inflammatory_Neutrophil
KLF4	9314	Inflammatory_Neutrophil
LAP3	51056	Inflammatory_Neutrophil
LGALS9	3965	Inflammatory_Neutrophil
LILRA5	353514	Inflammatory_Neutrophil
LILRA6	79168	Inflammatory_Neutrophil
LILRB3	11025	Inflammatory_Neutrophil
LIMK2	3985	Inflammatory_Neutrophil
LMNB1	4001	Inflammatory_Neutrophil
LRG1	116844	Inflammatory_Neutrophil
LY6E	4061	Inflammatory_Neutrophil
LY96	23643	Inflammatory_Neutrophil
MAPK14	1432	Inflammatory_Neutrophil
MAX	4149	Inflammatory_Neutrophil
MCEMP1	199675	Inflammatory_Neutrophil
METTL9	51108	Inflammatory_Neutrophil
MMP9	4318	Inflammatory_Neutrophil
MOB1A	55233	Inflammatory_Neutrophil
MSRB1	51734	Inflammatory_Neutrophil
MT2A	4502	Inflammatory_Neutrophil
MTPN	136319	Inflammatory_Neutrophil
MX1	4599	Inflammatory_Neutrophil
MX2	4600	Inflammatory_Neutrophil
MYL12A	10627	Inflammatory_Neutrophil
NBN	4683	Inflammatory_Neutrophil
NFE2	4778	Inflammatory_Neutrophil
NFIL3	4783	Inflammatory_Neutrophil
NFKBIA	4792	Inflammatory_Neutrophil
NMI	9111	Inflammatory_Neutrophil
NT5C3A	51251	Inflammatory_Neutrophil
NTNG2	84628	Inflammatory_Neutrophil
NUB1	51667	Inflammatory_Neutrophil
NUCB1	4924	Inflammatory_Neutrophil
OAS1	4938	Inflammatory_Neutrophil
OAS2	4939	Inflammatory_Neutrophil
OAS3	4940	Inflammatory_Neutrophil
OASL	8638	Inflammatory_Neutrophil
PARP14	54625	Inflammatory_Neutrophil
PARP9	83666	Inflammatory_Neutrophil
PGD	5226	Inflammatory_Neutrophil
PHF11	51131	Inflammatory_Neutrophil
PIK3AP1	118788	Inflammatory_Neutrophil
PIM1	5292	Inflammatory_Neutrophil
PLAC8	51316	Inflammatory_Neutrophil
PLBD1	79887	Inflammatory_Neutrophil
PLEK	5341	Inflammatory_Neutrophil
PLP2	5355	Inflammatory_Neutrophil
PLSCR1	5359	Inflammatory_Neutrophil
PML	5371	Inflammatory_Neutrophil
PROK2	60675	Inflammatory_Neutrophil
PRR13	54458	Inflammatory_Neutrophil
PSMB9	5698	Inflammatory_Neutrophil
PSTPIP2	9050	Inflammatory_Neutrophil
PTEN	5728	Inflammatory_Neutrophil
RAC2	5880	Inflammatory_Neutrophil
RBCK1	10616	Inflammatory_Neutrophil
RBMS1	5937	Inflammatory_Neutrophil
RGS19	10287	Inflammatory_Neutrophil
RHOG	391	Inflammatory_Neutrophil
RNF10	9921	Inflammatory_Neutrophil
RNF213	57674	Inflammatory_Neutrophil
RPL28	6158	Inflammatory_Neutrophil
RSAD2	91543	Inflammatory_Neutrophil
S100A12	6283	Inflammatory_Neutrophil
S100A6	6277	Inflammatory_Neutrophil
SAMD9	54809	Inflammatory_Neutrophil
SAMD9L	219285	Inflammatory_Neutrophil
SAMHD1	25939	Inflammatory_Neutrophil
SAMSN1	64092	Inflammatory_Neutrophil
SAT1	6303	Inflammatory_Neutrophil
SECTM1	6398	Inflammatory_Neutrophil
SELL	6402	Inflammatory_Neutrophil
SERPINA1	5265	Inflammatory_Neutrophil
SERPINB1	1992	Inflammatory_Neutrophil
SERPING1	710	Inflammatory_Neutrophil
SH3GLB1	51100	Inflammatory_Neutrophil
SHISA5	51246	Inflammatory_Neutrophil
SLFN5	162394	Inflammatory_Neutrophil
SNX3	8724	Inflammatory_Neutrophil
SP100	6672	Inflammatory_Neutrophil
SP110	3431	Inflammatory_Neutrophil
SPI1	6688	Inflammatory_Neutrophil
SPTLC2	9517	Inflammatory_Neutrophil
STAT1	6772	Inflammatory_Neutrophil
STAT2	6773	Inflammatory_Neutrophil
STXBP2	6813	Inflammatory_Neutrophil
TAP1	6890	Inflammatory_Neutrophil
TMEM123	114908	Inflammatory_Neutrophil
TMSB10	9168	Inflammatory_Neutrophil
TNFAIP6	7130	Inflammatory_Neutrophil
TNFSF10	8743	Inflammatory_Neutrophil
TNFSF13B	10673	Inflammatory_Neutrophil
TPM3	7170	Inflammatory_Neutrophil
TRIM22	10346	Inflammatory_Neutrophil
TRIM38	10475	Inflammatory_Neutrophil
TXN	7295	Inflammatory_Neutrophil
UBE2J1	51465	Inflammatory_Neutrophil
UBE2L6	9246	Inflammatory_Neutrophil
VIM	7431	Inflammatory_Neutrophil
VNN2	8875	Inflammatory_Neutrophil
WSB1	26118	Inflammatory_Neutrophil
XAF1	54739	Inflammatory_Neutrophil
XRN1	54464	Inflammatory_Neutrophil
ZBP1	81030	Inflammatory_Neutrophil
ZCCHC2	54877	Inflammatory_Neutrophil
ZDHHC19	131540	Inflammatory_Neutrophil
ZYX	7791	Inflammatory_Neutrophil
APOL6	80830	Suppressive_Neutrophil
CARD16	114769	Suppressive_Neutrophil
CCR1	1230	Suppressive_Neutrophil
CLEC2B	9976	Suppressive_Neutrophil
DDX60L	91351	Suppressive_Neutrophil
EPSTI1	94240	Suppressive_Neutrophil
FCER1G	2207	Suppressive_Neutrophil
FFAR2	2867	Suppressive_Neutrophil
GBP1	2633	Suppressive_Neutrophil
GBP2	2634	Suppressive_Neutrophil
GBP5	115362	Suppressive_Neutrophil
IFI16	3428	Suppressive_Neutrophil
IFI44	10561	Suppressive_Neutrophil
IFI44L	10964	Suppressive_Neutrophil
IFI6	2537	Suppressive_Neutrophil
IFIH1	64135	Suppressive_Neutrophil
IFIT1	3434	Suppressive_Neutrophil
IFIT2	3433	Suppressive_Neutrophil
IFIT3	3437	Suppressive_Neutrophil
IFITM3	10410	Suppressive_Neutrophil
IL1RN	3557	Suppressive_Neutrophil
IRF7	3665	Suppressive_Neutrophil
ISG15	9636	Suppressive_Neutrophil
LIMK2	3985	Suppressive_Neutrophil
LY6E	4061	Suppressive_Neutrophil
LY96	23643	Suppressive_Neutrophil
MT2A	4502	Suppressive_Neutrophil
MX1	4599	Suppressive_Neutrophil
NBN	4683	Suppressive_Neutrophil
NFKBIA	4792	Suppressive_Neutrophil
OAS1	4938	Suppressive_Neutrophil
OAS2	4939	Suppressive_Neutrophil
PLSCR1	5359	Suppressive_Neutrophil
RNF213	57674	Suppressive_Neutrophil
RSAD2	91543	Suppressive_Neutrophil
SAMD9	54809	Suppressive_Neutrophil
SAMD9L	219285	Suppressive_Neutrophil
SELL	6402	Suppressive_Neutrophil
SERPING1	710	Suppressive_Neutrophil
SHISA5	51246	Suppressive_Neutrophil
SP110	3431	Suppressive_Neutrophil
TAP1	6890	Suppressive_Neutrophil
TNFSF10	8743	Suppressive_Neutrophil
TNFSF13B	10673	Suppressive_Neutrophil
TRIM22	10346	Suppressive_Neutrophil
XAF1	54739	Suppressive_Neutrophil
